# Supplementary material for: Global patterns in endemicity and vulnerability of soil fungi
Source: Glob Chang Biol. 2022 Sep 2;28(22):6696–710. doi: 10.1111/gcb.16398 (PMC9826061; doi:10.1111/gcb.16398)
Supplement: Supplementary file 3 — Table S1 [file GCB-28-6696-s005.xlsx]

## Sheet: Sheet1
Table S1 Definition of ecoregions and assignment of samples to ecoregions.
A. Correspondence of Olson's ecological regions to ecoregions in this study.
Ecoregion number	Putative name of ecoregion (this study)	Ecological region (Olson et al. 2001; BioScience 51: 933)	Commentary
1	Alaskan forests	Alaska Peninsula montane taiga
1	Alaskan forests	Cook Inlet taiga
1	Alaskan forests	Copper Plateau taiga
1	Alaskan forests	Interior Alaska-Yukon lowland taiga
1	Alaskan forests	Northern Pacific coastal forests
1	Alaskan forests	Pacific Coastal Mountain icefields and tundra
2	Alaskan tundra	Alaska-St. Elias Range tundra
2	Alaskan tundra	Arctic coastal tundra
2	Alaskan tundra	Arctic foothills tundra
2	Alaskan tundra	Beringia lowland tundra
2	Alaskan tundra	Beringia upland tundra
2	Alaskan tundra	Brooks-British Range tundra
2	Alaskan tundra	Interior Yukon-Alaska alpine tundra
2	Alaskan tundra	Ogilvie-MacKenzie alpine tundra
3	Albertine Rift montane forests	Albertine Rift montane forests
3	Albertine Rift montane forests	Rwenzori-Virunga montane moorlands
5	Alps conifer and mixed forests	Alps conifer and mixed forests
6	Altai steppes and semideserts	Altai alpine meadow and tundra
6	Altai steppes and semideserts	Altai montane forest and forest steppe
6	Altai steppes and semideserts	Altai steppe and semi-desert
6	Altai steppes and semideserts	Emin Valley steppe
6	Altai steppes and semideserts	Great Lakes Basin desert steppe
6	Altai steppes and semideserts	Junggar Basin semi-desert
7	Anatolian forests	Aegean and Western Turkey sclerophyllous and mixed forests	only Turkish part
7	Anatolian forests	Anatolian conifer and deciduous mixed forests
7	Anatolian forests	Central Anatolian steppe
7	Anatolian forests	Central Anatolian steppe and woodlands
7	Anatolian forests	Eastern Anatolian deciduous forests
7	Anatolian forests	Euxine-Colchic broadleaf forests
7	Anatolian forests	Northern Anatolian conifer and deciduous forests
7	Anatolian forests	Southern Anatolian montane conifer and deciduous forests	north of 36 degrees N
8	Andaman Islands rain forests	Andaman Islands rain forests
10	Antarctic desert	Marielandia Antarctic tundra
10	Antarctic desert	Maudlandia Antarctic desert
11	Appalachian mixed forests	Allegheny Highlands forests
11	Appalachian mixed forests	Appalachian mixed mesophytic forests
11	Appalachian mixed forests	Appalachian-Blue Ridge forests
12	Appennine forests	Appenine deciduous montane forests
12	Appennine forests	Italian sclerophyllous and semi-deciduous forests
12	Appennine forests	Po Basin mixed forests
12	Appennine forests	South Appenine mixed montane forests
12	Appennine forests	Tyrrhenian-Adriatic Sclerophyllous and mixed forests	Italian mainland only
13	Arabic drylands	Arabian Desert and East Sahero-Arabian xeric shrublands
13	Arabic drylands	Arabian Peninsula coastal fog desert
13	Arabic drylands	Persian Gulf desert and semi-desert
13	Arabic drylands	Red Sea Nubo-Sindian tropical desert and semi-desert
13	Arabic drylands	Southwestern Arabian foothills savanna
13	Arabic drylands	Southwestern Arabian montane woodlands
13	Arabic drylands	Tigris-Euphrates alluvial salt marsh
14	Argentina savanna	Espinal
14	Argentina savanna	Humid Pampas
14	Argentina savanna	Paraná flooded savanna
14	Argentina savanna	Southern Cone Mesopotamian savanna
14	Argentina savanna	Uruguayan savanna
15	Australia Central drylands	Central Ranges xeric scrub
15	Australia Central drylands	Eastern Australia mulga shrublands
15	Australia Central drylands	Gibson desert
15	Australia Central drylands	Great Sandy-Tanami desert
15	Australia Central drylands	Great Victoria desert
15	Australia Central drylands	Mitchell grass downs
15	Australia Central drylands	Nullarbor Plains xeric shrublands
15	Australia Central drylands	Simpson desert
15	Australia Central drylands	Tirari-Sturt stony desert
16	Australia E subtropical woodlands	Brigalow tropical savanna
16	Australia E subtropical woodlands	Eastern Australian temperate forests
17	Australia NE savannas	Cape York Peninsula tropical savanna
17	Australia NE savannas	Einasleigh upland savanna
18	Australia NW savannas	Arnhem Land tropical savanna
18	Australia NW savannas	Carpentaria tropical savanna
18	Australia NW savannas	Kimberly tropical savanna
18	Australia NW savannas	Victoria Plains tropical savanna
19	Australia SE shrublands and savannas	Eyre and York mallee
19	Australia SE shrublands and savannas	Mount Lofty woodlands
19	Australia SE shrublands and savannas	Murray-Darling woodlands and mallee
19	Australia SE shrublands and savannas	Naracoorte woodlands
19	Australia SE shrublands and savannas	Southeast Australia temperate savanna
20	Australia SE temperate forests	Australian Alps montane grasslands
20	Australia SE temperate forests	Southeast Australia temperate forests
21	Australia SW woodlands	Jarrah-Karri forest and shrublands
21	Australia SW woodlands	Southwest Australia woodlands
22	Australia W savannas	Southwest Australia savanna
22	Australia W savannas	Swan Coastal Plain Scrub and Woodlands
23	Australia W shrublands	Carnarvon xeric shrublands
23	Australia W shrublands	Coolgardie woodlands
23	Australia W shrublands	Esperance mallee
23	Australia W shrublands	Pilbara shrublands
23	Australia W shrublands	Western Australian Mulga shrublands
24	Balkan forests	Aegean and Western Turkey sclerophyllous and mixed forests	only Greek part
24	Balkan forests	Dinaric Mountains mixed forests
24	Balkan forests	Illyrian deciduous forests
24	Balkan forests	Pindus Mountains mixed forests
24	Balkan forests	Tyrrhenian-Adriatic Sclerophyllous and mixed forests	Croatian part only
25	Baltic mixed forests	Baltic mixed forests
26	Benelux Atlantic mixed forests	Atlantic mixed forests	Belgian, Netherlandian and Luxemburgian parts only
27	Borneo-Java rain forests	Borneo lowland rain forests
27	Borneo-Java rain forests	Borneo montane rain forests
27	Borneo-Java rain forests	Borneo peat swamp forests
27	Borneo-Java rain forests	Eastern Java-Bali montane rain forests
27	Borneo-Java rain forests	Eastern Java-Bali rain forests
27	Borneo-Java rain forests	Kinabalu montane alpine meadows
27	Borneo-Java rain forests	Southwest Borneo freshwater swamp forests
27	Borneo-Java rain forests	Sunda Shelf mangroves
27	Borneo-Java rain forests	Sundaland heath forests
27	Borneo-Java rain forests	Western Java montane rain forests
27	Borneo-Java rain forests	Western Java rain forests
28	Botswana woodlands	Angolan Mopane woodlands
28	Botswana woodlands	Etosha Pan halophytics
28	Botswana woodlands	Kalahari Acacia-Baikiaea woodlands
28	Botswana woodlands	Zambezian Baikiaea woodlands
29	Brazil S forests	Alto Paraná Atlantic forests
29	Brazil S forests	Araucaria moist forests
30	Burman forests	Chin Hills-Arakan Yoma montane forests
30	Burman forests	Irrawaddy dry forests
30	Burman forests	Irrawaddy freshwater swamp forests
30	Burman forests	Irrawaddy moist deciduous forests
30	Burman forests	Meghalaya subtropical forests
30	Burman forests	Mizoram-Manipur-Kachin rain forests
30	Burman forests	Myanmar Coast mangroves	north of 15 degrees N
30	Burman forests	Myanmar coastal rain forests
30	Burman forests	Northeast India-Myanmar pine forests
30	Burman forests	Northern Triangle subtropical forests
31	Caatinga	Caatinga
31	Caatinga	Caatinga Enclaves moist forests
32	California Sierra Nevada forests	Sierra Nevada forests
33	Cameroon W forests	Cameroonian Highlands forests
33	Cameroon W forests	Cross-Sanaga-Bioko coastal forests
33	Cameroon W forests	Mount Cameroon and Bioko montane forests
34	Canada N boreal forests	Central Canadian Shield forests
34	Canada N boreal forests	Eastern forest-boreal transition
34	Canada N boreal forests	Eastern Great Lakes lowland forests
34	Canada N boreal forests	Mid-Continental Canadian forests
34	Canada N boreal forests	Midwestern Canadian Shield forests
34	Canada N boreal forests	Northern Canadian Shield taiga
34	Canada N boreal forests	Southern Hudson Bay taiga
35	Canada NE boreal forests	Eastern Canadian forests
35	Canada NE boreal forests	Eastern Canadian Shield taiga
35	Canada NE boreal forests	Gulf of St. Lawrence lowland forests
35	Canada NE boreal forests	New England-Acadian forests
35	Canada NE boreal forests	Newfoundland Highland forests
35	Canada NE boreal forests	South Avalon-Burin oceanic barrens
36	Canada NW boreal forests	Alberta Mountain forests
36	Canada NW boreal forests	Alberta-British Columbia foothills forests
36	Canada NW boreal forests	Central British Columbia Mountain forests
36	Canada NW boreal forests	Muskwa-Slave Lake forests
36	Canada NW boreal forests	Northern Cordillera forests
36	Canada NW boreal forests	Northern Pacific coastal forests
36	Canada NW boreal forests	Northern transitional alpine forests
36	Canada NW boreal forests	Northwest Territories taiga
36	Canada NW boreal forests	Yukon Interior dry forests
37	Canary Islands dry woodlands and forests	Canary Islands dry woodlands and forests
38	Cape fynbos	Lowland fynbos and renosterveld
38	Cape fynbos	Montane fynbos and renosterveld
39	Cape karoo	Nama Karoo
39	Cape karoo	Succulent Karoo
40	Cape thickets	Albany thickets
40	Cape thickets	Knysna-Amatole montane forests
41	Cape Verde Islands dry forests	Cape Verde Islands dry forests
42	Caucasia	Azerbaijan shrub desert and steppe
42	Caucasia	Caucasus mixed forests
42	Caucasia	Crimean Submediterranean forest complex
43	Central American forests	Cayos Miskitos-San Andrés and Providencia moist forests
43	Central American forests	Central American Atlantic moist forests
43	Central American forests	Central American dry forests
43	Central American forests	Central American montane forests
43	Central American forests	Central American pine-oak forests
43	Central American forests	Miskito pine forests
43	Central American forests	Motagua Valley thornscrub
43	Central American forests	Southern Mesoamerican Pacific mangroves
44	Central Asian drylands	Alai-Western Tian Shan steppe
44	Central Asian drylands	Badghyz and Karabil semi-desert
44	Central Asian drylands	Caspian lowland desert
44	Central Asian drylands	Central Asian northern desert
44	Central Asian drylands	Central Asian riparian woodlands
44	Central Asian drylands	Central Asian southern desert
44	Central Asian drylands	Gissaro-Alai open woodlands
44	Central Asian drylands	Kazakh semi-desert
44	Central Asian drylands	Kopet Dag semi-desert
44	Central Asian drylands	Kopet Dag woodlands and forest steppe
45	Central Atlantic rain forests	Atlantic dry forests
45	Central Atlantic rain forests	Bahia coastal forests
45	Central Atlantic rain forests	Bahia interior forests
45	Central Atlantic rain forests	Campos Rupestres montane savanna
45	Central Atlantic rain forests	Southern Atlantic mangroves	south of -12 degrees N
46	Central Congolian forests	Central Congolian lowland forests
46	Central Congolian forests	Eastern Congolian swamp forests
46	Central Congolian forests	Northeastern Congolian lowland forests
46	Central Congolian forests	Northern Congolian forest-savanna mosaic
46	Central Congolian forests	Northwestern Congolian lowland forests
46	Central Congolian forests	Southern Congolian forest-savanna mosaic
46	Central Congolian forests	Western Congolian swamp forests
47	Central European mixed forests	Central European mixed forests	excluding the Czech part
48	Central Siberian tundra	Taimyr-Central Siberian tundra
48	Central Siberian tundra	Yamal-Gydan tundra
49	Central Sudanian savanna	Jos Plateau forest-grassland mosaic
49	Central Sudanian savanna	Mandara Plateau mosaic
49	Central Sudanian savanna	West Sudanian savanna	east of 0 degrees
50	Cerrado	Cerrado
51	Chaco	Dry Chaco
51	Chaco	Humid Chaco
52	Chilean matorral	Chilean matorral
53	China Central forests	Daba Mountains evergreen forests
53	China Central forests	Guizhou Plateau broadleaf and mixed forests
53	China Central forests	Hengduan Mountains subalpine conifer forests
53	China Central forests	Northern Triangle temperate forests
53	China Central forests	Nujiang Langcang Gorge alpine conifer and mixed forests
53	China Central forests	Qilian Mountains conifer forests
53	China Central forests	Qin Ling Mountains deciduous forests
53	China Central forests	Qionglai-Minshan conifer forests
53	China Central forests	Sichuan Basin evergreen broadleaf forests
53	China Central forests	Yunnan Plateau subtropical evergreen forests
54	China E forests	Bohai Sea saline meadow
54	China E forests	Central China loess plateau mixed forests
54	China E forests	Changjiang Plain evergreen forests
54	China E forests	Hainan Island monsoon rain forests
54	China E forests	Huang He Plain mixed forests
54	China E forests	Jian Nan subtropical evergreen forests
54	China E forests	South China-Vietnam subtropical evergreen forests
54	China E forests	Yellow Sea saline meadow
55	Colombia montane forests	Cauca Valley dry forests
55	Colombia montane forests	Cauca Valley montane forests	.
55	Colombia montane forests	Cordillera Central páramo
55	Colombia montane forests	Cordillera de Merida páramo
55	Colombia montane forests	Cordillera Oriental montane forests	.
55	Colombia montane forests	Eastern Cordillera real montane forests
55	Colombia montane forests	Magdalena Valley montane forests	.
55	Colombia montane forests	Northern Andean páramo
55	Colombia montane forests	Northwestern Andean montane forests
55	Colombia montane forests	Venezuelan Andes montane forests
57	Colombia N forests	Amazon-Orinoco-Southern Caribbean mangroves	west of -71 degrees E
57	Colombia N forests	Catatumbo moist forests
57	Colombia N forests	Guajira-Barranquilla xeric scrub
57	Colombia N forests	Lara-Falcón dry forests
57	Colombia N forests	Maracaibo dry forests
57	Colombia N forests	Paraguana xeric scrub
57	Colombia N forests	Santa Marta montane forests
57	Colombia N forests	Santa Marta páramo
57	Colombia N forests	Sinú Valley dry forests
58	Colombia SW dry forests	Ecuadorian dry forests
58	Colombia SW dry forests	Guayaquil flooded grasslands
58	Colombia SW dry forests	Magdalena Valley dry forests
58	Colombia SW dry forests	Patía Valley dry forests
58	Colombia SW dry forests	South American Pacific mangroves	south of 2 degrees N
58	Colombia SW dry forests	Tumbes-Piura dry forests
58	Colombia SW dry forests	Western Ecuador moist forests
59	Colombia W forests	Chocó-Darién moist forests
59	Colombia W forests	Magdalena-Urabá moist forests
59	Colombia W forests	South American Pacific mangroves	north of 2 degrees N
60	Crete Mediterranean forests	Crete Mediterranean forests
62	Czech mixed forests	Central European mixed forests	Czech part only
61	Cuba forests	Cuban cactus scrub
61	Cuba forests	Cuban dry forests
61	Cuba forests	Cuban moist forests
61	Cuba forests	Cuban pine forests
61	Cuba forests	Cuban wetlands
63	Da Hinggan-Dzhagdy Mountains conifer forests	Da Hinggan-Dzhagdy Mountains conifer forests
64	East African shrublands	East African montane forests
64	East African shrublands	East African montane moorlands
64	East African shrublands	East Sudanian savanna	east of 30 degrees E
64	East African shrublands	Eritrean coastal desert
64	East African shrublands	Ethiopian xeric grasslands and shrublands
64	East African shrublands	Hobyo grasslands and shrublands
64	East African shrublands	Masai xeric grasslands and shrublands
64	East African shrublands	Northern Acacia-Commiphora bushlands and thickets
64	East African shrublands	Serengeti volcanic grasslands
64	East African shrublands	Somali Acacia-Commiphora bushlands and thickets
64	East African shrublands	Somali montane xeric woodlands
64	East African shrublands	Southern Acacia-Commiphora bushlands and thickets
65	East African woodlands	East African halophytics
65	East African woodlands	East African mangroves	south of 9 degrees S
65	East African woodlands	Eastern Arc forests
65	East African woodlands	Eastern Miombo woodlands
65	East African woodlands	South Malawi montane forest-grassland mosaic
65	East African woodlands	Southern Acacia-Commiphora bushlands and thickets
65	East African woodlands	Southern Zanzibar-Inhambane coastal forest mosaic
66	East Asian drylands	Cyprus Mediterranean forests
66	East Asian drylands	Eastern Mediterranean conifer-sclerophyllous-broadleaf forests
66	East Asian drylands	Mesopotamian shrub desert
66	East Asian drylands	Middle East steppe
66	East Asian drylands	Southern Anatolian montane conifer and deciduous forests	south of 36 degrees N
67	East European forest steppe	East European forest steppe
67	East European forest steppe	Pontic steppe
68	East Guinean forests	Central African mangroves	north of 3.8 degrees N
68	East Guinean forests	Cross-Niger transition forests
68	East Guinean forests	Guinean forest-savanna mosaic	east of 0 degrees
68	East Guinean forests	Niger Delta swamp forests
68	East Guinean forests	Nigerian lowland forests
69	East Himalayan forests	Eastern Himalayan alpine shrub and meadows
69	East Himalayan forests	Eastern Himalayan broadleaf forests
69	East Himalayan forests	Eastern Himalayan subalpine conifer forests
69	East Himalayan forests	Northeastern Himalayan subalpine conifer forests
70	East Siberia forest and mountain tundra	East Siberian taiga
70	East Siberia forest and mountain tundra	Okhotsk-Manchurian taiga
70	East Siberia forest and mountain tundra	South Siberian forest steppe
70	East Siberia forest and mountain tundra	Trans-Baikal Bald Mountain tundra
72	Eastern South African woodlands	Drakensberg alti-montane grasslands and woodlands
72	Eastern South African woodlands	Drakensberg montane grasslands, woodlands and forests
72	Eastern South African woodlands	KwaZulu-Cape coastal forest mosaic
72	Eastern South African woodlands	Maputaland coastal forest mosaic
72	Eastern South African woodlands	Maputaland-Pondoland bushland and thickets
72	Eastern South African woodlands	Southern Africa mangroves
73	Estonian Sarmatic mixed forests	Sarmatic mixed forests	Estonian part only
74	Ethiopian montane woodlands	Ethiopian montane forests
74	Ethiopian montane woodlands	Ethiopian montane grasslands and woodlands
74	Ethiopian montane woodlands	Ethiopian montane moorlands
75	Fiji forests	Fiji tropical dry forests
75	Fiji forests	Fiji tropical moist forests
76	Finland taiga	Scandinavian and Russian taiga	Finnish part only
77	Florida forests	Everglades
77	Florida forests	Florida sand pine scrub
77	Florida forests	South Florida rocklands
77	Florida forests	Southeastern conifer forests
78	France Atlantic mixed forests	Atlantic mixed forests	French part only
79	Great Britain Forests	Caledon conifer forests
79	Great Britain Forests	Celtic broadleaf forests
79	Great Britain Forests	English Lowlands beech forests
79	Great Britain Forests	North Atlantic moist mixed forests
80	Great Lakes forests	Southern Great Lakes forests
80	Great Lakes forests	Upper Midwest forest-savanna transition
80	Great Lakes forests	Western Great Lakes forests
82	Greenland tundra	Kalaallit Nunaat high arctic tundra	including the entire Greenland
82	Greenland tundra	Kalaallit Nunaat low arctic tundra	including the entire Greenland
83	Hawaii forests	Hawaii tropical dry forests
83	Hawaii forests	Hawaii tropical high shrublands
83	Hawaii forests	Hawaii tropical low shrublands
83	Hawaii forests	Hawaii tropical moist forests
83	Hawaii forests	Northwestern Hawaii scrub
84	Highveld grasslands	Highveld grasslands
85	Iceland boreal birch forests and alpine tundra	Iceland boreal birch forests and alpine tundra	including the entire Iceland
87	Isthmian forests	Costa Rican seasonal moist forests
87	Isthmian forests	Eastern Panamanian montane forests
87	Isthmian forests	Isthmian-Atlantic moist forests
87	Isthmian forests	Isthmian-Pacific moist forests
87	Isthmian forests	Panamanian dry forests
87	Isthmian forests	Talamancan montane forests
88	Japan forests	Hokkaido deciduous forests
88	Japan forests	Hokkaido montane conifer forests
88	Japan forests	Honshu alpine conifer forests
88	Japan forests	Nansei Islands subtropical evergreen forests
88	Japan forests	Nihonkai evergreen forests
88	Japan forests	Nihonkai montane deciduous forests
88	Japan forests	Taiheiyo evergreen forests
88	Japan forests	Taiheiyo montane deciduous forests
89	Kalahari xeric savanna	Kalahari xeric savanna
91	Karakoram drylands	Karakoram-West Tibetan Plateau alpine steppe
91	Karakoram drylands	Pamir alpine desert and tundra
93	Korean forests	Central Korean deciduous forests
93	Korean forests	Southern Korea evergreen forests
94	Latvian Sarmatic mixed forests	Sarmatic mixed forests	Latvian part only
95	Lesser Antilles forests	Caribbean shrublands
95	Lesser Antilles forests	Leeward Islands moist forests
95	Lesser Antilles forests	Lesser Antillean dry forests
95	Lesser Antilles forests	Windward Islands moist forests
96	Madagascar woodlands	Madagascar dry deciduous forests
96	Madagascar woodlands	Madagascar dry deciduous forests
96	Madagascar woodlands	Madagascar ericoid thickets
96	Madagascar woodlands	Madagascar lowland forests
96	Madagascar woodlands	Madagascar mangroves
96	Madagascar woodlands	Madagascar spiny thickets
96	Madagascar woodlands	Madagascar subhumid forests
96	Madagascar woodlands	Madagascar succulent woodlands
97	Madeira evergreen forests	Madeira evergreen forests
98	Magellanic subpolar forests	Magellanic subpolar forests
99	Manchurian forests	Amur meadow steppe
99	Manchurian forests	Changbai Mountains mixed forests
99	Manchurian forests	Manchurian mixed forests
99	Manchurian forests	Northeast China Plain deciduous forests
99	Manchurian forests	Suiphun-Khanka meadows and forest meadows
100	Mascarene forests	Mascarene forests
102	Mexico NE shrublands and forests	Central Mexican matorral
102	Mexico NE shrublands and forests	Meseta Central matorral
102	Mexico NE shrublands and forests	Oaxacan montane forests
102	Mexico NE shrublands and forests	Sierra de los Tuxtlas
102	Mexico NE shrublands and forests	Sierra Madre Oriental pine-oak forests
102	Mexico NE shrublands and forests	Tamaulipan matorral
102	Mexico NE shrublands and forests	Tamaulipan mezquital
102	Mexico NE shrublands and forests	Tehuacán Valley matorral
102	Mexico NE shrublands and forests	Tehuacán Valley matorral
102	Mexico NE shrublands and forests	Veracruz dry forests
102	Mexico NE shrublands and forests	Veracruz moist forests
102	Mexico NE shrublands and forests	Veracruz montane forests
103	Mexico NW deserts and montane forests	Baja California desert
103	Mexico NW deserts and montane forests	Chihuahuan desert
103	Mexico NW deserts and montane forests	Gulf of California xeric scrub
103	Mexico NW deserts and montane forests	Mojave desert
103	Mexico NW deserts and montane forests	San Lucan xeric scrub
103	Mexico NW deserts and montane forests	Sierra de la Laguna dry forests
103	Mexico NW deserts and montane forests	Sierra de la Laguna pine-oak forests
103	Mexico NW deserts and montane forests	Sierra Madre Occidental pine-oak forests
103	Mexico NW deserts and montane forests	Sinaloan dry forests
103	Mexico NW deserts and montane forests	Sonoran desert
103	Mexico NW deserts and montane forests	Sonoran-Sinaloan transition subtropical dry forest
104	Mexico S dry forests	Jalisco dry forests
104	Mexico S dry forests	Southern Pacific dry forests
105	Mexico SW lowland forests	Chiapas Depression dry forests
105	Mexico SW lowland forests	Pantanos de Centla
105	Mexico SW lowland forests	Petén-Veracruz moist forests
105	Mexico SW lowland forests	Sierra Madre de Chiapas moist forests
106	Mexico SW montane forests	Bajío dry forests
106	Mexico SW montane forests	Balsas dry forests
106	Mexico SW montane forests	Chiapas montane forests
106	Mexico SW montane forests	Chimalapas montane forests
106	Mexico SW montane forests	Sierra Madre de Oaxaca pine-oak forests
106	Mexico SW montane forests	Sierra Madre del Sur pine-oak forests
106	Mexico SW montane forests	Trans-Mexican Volcanic Belt pine-oak forests
107	Mongolian deserts	Alashan Plateau semi-desert
107	Mongolian deserts	Eastern Gobi desert steppe
107	Mongolian deserts	Gobi Lakes Valley desert steppe
107	Mongolian deserts	Helanshan montane conifer forests
108	Mongolian steppe	Mongolian-Manchurian grassland
108	Mongolian steppe	Nenjiang River grassland
108	Mongolian steppe	Ordos Plateau steppe
109	Namib drylands	Kaokoveld desert
109	Namib drylands	Namib desert
109	Namib drylands	Namibian savanna woodlands
110	New Caledonia forests	New Caledonia dry forests
110	New Caledonia forests	New Caledonia rain forests
111	New Guinea forests	Central Range montane rain forests
111	New Guinea forests	Central Range sub-alpine grasslands
111	New Guinea forests	Huon Peninsula montane rain forests
111	New Guinea forests	New Guinea mangroves
111	New Guinea forests	Northern New Guinea lowland rain and freshwater swamp forests
111	New Guinea forests	Northern New Guinea montane rain forests
111	New Guinea forests	Southeastern Papuan rain forests
111	New Guinea forests	Southern New Guinea freshwater swamp forests
111	New Guinea forests	Southern New Guinea lowland rain forests
111	New Guinea forests	Trans Fly savanna and grasslands
111	New Guinea forests	Vogelkop montane rain forests
111	New Guinea forests	Vogelkop-Aru lowland rain forests
112	New Zealand forests	Cantebury-Otago tussock grasslands
112	New Zealand forests	Fiordland temperate forests
112	New Zealand forests	Nelson Coast temperate forests
112	New Zealand forests	North Island temperate forests
112	New Zealand forests	Northland temperate kauri forests
112	New Zealand forests	Rakiura Island temperate forests
112	New Zealand forests	Richmond temperate forests
112	New Zealand forests	South Island montane grasslands
112	New Zealand forests	South Island temperate forests
112	New Zealand forests	Westland temperate forests
113	North African woodlands	Mediterranean conifer and mixed forests
113	North African woodlands	Mediterranean dry woodlands and steppe
113	North African woodlands	Mediterranean High Atlas juniper steppe
113	North African woodlands	Mediterranean woodlands and forests
114	North Amazon forests	Guianan freshwater swamp forests
114	North Amazon forests	Guianan Highlands moist forests
114	North Amazon forests	Guianan moist forests
114	North Amazon forests	Guianan piedmont and lowland moist forests
114	North Amazon forests	Guianan savanna
114	North Amazon forests	Gurupa varzeá
114	North Amazon forests	Marajó varzeá
114	North Amazon forests	Monte Alegre varzeá	east of -59 degrees E
114	North Amazon forests	Orinoco Delta swamp forests
114	North Amazon forests	Orinoco wetlands
114	North Amazon forests	Pantepui
114	North Amazon forests	Uatuma-Trombetas moist forests
115	North Atlantic rain forests	Pernambuco coastal forests
115	North Atlantic rain forests	Pernambuco interior forests
115	North Atlantic rain forests	Southern Atlantic mangroves	north of -12 degrees N
116	North India moist forests	Brahmaputra Valley semi-evergreen forests
116	North India moist forests	Central Deccan Plateau dry deciduous forests
116	North India moist forests	Chhota-Nagpur dry deciduous forests
116	North India moist forests	Deccan thorn scrub forests
116	North India moist forests	East Deccan dry-evergreen forests
116	North India moist forests	Eastern highlands moist deciduous forests
116	North India moist forests	Goadavari-Krishna mangroves
116	North India moist forests	Khathiar-Gir dry deciduous forests
116	North India moist forests	Lower Gangetic Plains moist deciduous forests
116	North India moist forests	Narmada Valley dry deciduous forests
116	North India moist forests	Northern dry deciduous forests
116	North India moist forests	Orissa semi-evergreen forests
116	North India moist forests	South Deccan Plateau dry deciduous forests
116	North India moist forests	Sundarbans freshwater swamp forests
116	North India moist forests	Sundarbans mangroves
116	North India moist forests	Terai-Duar savanna and grasslands
116	North India moist forests	Upper Gangetic Plains moist deciduous forests
117	Northeast Siberian taiga	Cherskii-Kolyma mountain tundra
117	Northeast Siberian taiga	Northeast Siberian taiga
118	Northeast Siberian tundra	Bering tundra
118	Northeast Siberian tundra	Chukchi Peninsula tundra
118	Northeast Siberian tundra	Northeast Siberian coastal tundra
118	Northeast Siberian tundra	Wrangel Island arctic desert
119	Northern Indochina subtropical forests	Northern Indochina subtropical forests
119	Northern Indochina subtropical forests	Red River freshwater swamp forests
120	Northern Zanzibar-Inhambane coastal forest mosaic	East African mangroves	north of 9 degrees S
120	Northern Zanzibar-Inhambane coastal forest mosaic	Northern Zanzibar-Inhambane coastal forest mosaic
123	Oman drylands	Al Hajar montane woodlands
123	Oman drylands	Gulf of Oman desert and semi-desert
124	Pacific deserts	Atacama desert
124	Pacific deserts	Sechura desert
125	Pannonian forests	Carpathian montane forests
125	Pannonian forests	Pannonian mixed forests
126	Pantelleria-Lampedusa forests	Tyrrhenian-Adriatic Sclerophyllous and mixed forests	Pantellerian and Lampedusan parts only
127	Patagonian steppe	Low Monte
127	Patagonian steppe	Patagonian steppe
128	Peninsular Malaysian rain forests	Peninsular Malaysian montane rain forests
128	Peninsular Malaysian rain forests	Peninsular Malaysian peat swamp forests
128	Peninsular Malaysian rain forests	Peninsular Malaysian rain forests
130	Polynesian forests	Carolines tropical moist forests
130	Polynesian forests	Central Polynesian tropical moist forests
130	Polynesian forests	Chatham Island temperate forests
130	Polynesian forests	Cook Islands tropical moist forests
130	Polynesian forests	Eastern Micronesia tropical moist forests
130	Polynesian forests	Kermadec Islands subtropical moist forests
130	Polynesian forests	Marianas tropical dry forests
130	Polynesian forests	Marquesas tropical moist forests
130	Polynesian forests	Palau tropical moist forests
130	Polynesian forests	Samoan tropical moist forests
130	Polynesian forests	Society Islands tropical moist forests
130	Polynesian forests	Tongan tropical moist forests
130	Polynesian forests	Tuamotu tropical moist forests
130	Polynesian forests	Tubuai tropical moist forests
130	Polynesian forests	Western Polynesian tropical moist forests
130	Polynesian forests	Yap tropical dry forests
131	Portugal woodlands	Cantabrian mixed forests	Portugalian part only
131	Portugal woodlands	Iberian conifer forests	Portugalian part only
131	Portugal woodlands	Iberian sclerophyllous and semi-deciduous forests	Portugalian part only
131	Portugal woodlands	Northeastern Spain and Southern France Mediterranean forests	Portugalian part only
131	Portugal woodlands	Northwest Iberian montane forests	Portugalian part only
131	Portugal woodlands	Southeastern Iberian shrubs and woodlands	Portugalian part only
131	Portugal woodlands	Southwest Iberian Mediterranean sclerophyllous and mixed forests	Portugalian part only
132	Puerto Rico forests	Puerto Rican dry forests
132	Puerto Rico forests	Puerto Rican moist forests
133	Puna	Central Andean dry puna
133	Puna	Central Andean puna
133	Puna	Central Andean wet puna
133	Puna	High Monte
133	Puna	Southern Andean steppe
134	Queensland tropical rain forests	Queensland tropical rain forests
135	Russian Sarmatic mixed forests	Sarmatic mixed forests	Russian and Byelorussian parts only
136	Russian taiga	Scandinavian and Russian taiga	Russian part only
137	Sahelian drylands	Atlantic coastal desert
137	Sahelian drylands	East Saharan montane xeric woodlands
137	Sahelian drylands	Inner Niger Delta flooded savanna
137	Sahelian drylands	Lake Chad flooded savanna
137	Sahelian drylands	Mediterranean acacia-argania dry woodlands and succulent thickets
137	Sahelian drylands	Nile Delta flooded savanna
137	Sahelian drylands	North Saharan steppe and woodlands
137	Sahelian drylands	Red Sea coastal desert
137	Sahelian drylands	Sahara desert
137	Sahelian drylands	Saharan halophytics
137	Sahelian drylands	Sahelian Acacia savanna
137	Sahelian drylands	South Saharan steppe and woodlands
137	Sahelian drylands	Tibesti-Jebel Uweinat montane xeric woodlands
137	Sahelian drylands	West Saharan montane xeric woodlands
138	Sardinian-Corsican forests	Corsican montane broadleaf and mixed forests
138	Sardinian-Corsican forests	Tyrrhenian-Adriatic Sclerophyllous and mixed forests	Sardinian and Corsican parts only
139	Scandinavian coastal conifer forests	Scandinavian coastal conifer forests
140	Scandinavian Montane Birch forest and grasslands	Scandinavian Montane Birch forest and grasslands
141	Scandinavian Sarmatic mixed forests	Sarmatic mixed forests	Finnish, Swedish and Norwegian parts only
142	Scandinavian taiga	Scandinavian and Russian taiga	Swedish and Norwegian parts only
143	Sicilian forests	Tyrrhenian-Adriatic Sclerophyllous and mixed forests	Sicilian part only
144	South Asian drylands	Afghan Mountains semi-desert
144	South Asian drylands	Baluchistan xeric woodlands
144	South Asian drylands	Central Afghan Mountains xeric woodlands
144	South Asian drylands	Central Persian desert basins
144	South Asian drylands	East Afghan montane conifer forests
144	South Asian drylands	Ghorat-Hazarajat alpine meadow
144	South Asian drylands	Indus River Delta-Arabian Sea mangroves
144	South Asian drylands	Indus Valley desert
144	South Asian drylands	Kuh Rud and Eastern Iran montane woodlands
144	South Asian drylands	Northwestern thorn scrub forests
144	South Asian drylands	Paropamisus xeric woodlands
144	South Asian drylands	Rann of Kutch seasonal salt marsh
144	South Asian drylands	Registan-North Pakistan sandy desert
144	South Asian drylands	South Iran Nubo-Sindian desert and semi-desert
144	South Asian drylands	Sulaiman Range alpine meadows
144	South Asian drylands	Thar desert
145	South Atlantic rain forests	Atlantic Coast restingas
145	South Atlantic rain forests	Serra do Mar coastal forests
146	South Caspian forests	Caspian Hyrcanian mixed forests
146	South Caspian forests	Elburz Range forest steppe
147	South Siberian steppe	Kazakh steppe
147	South Siberian steppe	Kazakh upland
148	Southeast African bushveld	Southern Africa bushveld
149	Southeast Amazon forests	Chiquitano dry forests
149	Southeast Amazon forests	Madeira-Tapajós moist forests
149	Southeast Amazon forests	Maranhão Babaçu forests
149	Southeast Amazon forests	Mato Grosso seasonal forests
149	Southeast Amazon forests	Northeastern Brazil restingas
149	Southeast Amazon forests	Pantanal
149	Southeast Amazon forests	Tapajós-Xingu moist forests
149	Southeast Amazon forests	Tocantins/Pindare moist forests
149	Southeast Amazon forests	Xingu-Tocantins-Araguaia moist forests
150	Southern Indochina tropical forests	Cardamom Mountains rain forests
150	Southern Indochina tropical forests	Central Indochina dry forests
150	Southern Indochina tropical forests	Chao Phraya freshwater swamp forests
150	Southern Indochina tropical forests	Chao Phraya lowland moist deciduous forests
150	Southern Indochina tropical forests	Indochina mangroves
150	Southern Indochina tropical forests	Kayah-Karen montane rain forests
150	Southern Indochina tropical forests	Luang Prabang montane rain forests
150	Southern Indochina tropical forests	Northern Annamites rain forests
150	Southern Indochina tropical forests	Northern Khorat Plateau moist deciduous forests
150	Southern Indochina tropical forests	Northern Thailand-Laos moist deciduous forests
150	Southern Indochina tropical forests	Northern Vietnam lowland rain forests
150	Southern Indochina tropical forests	Southeastern Indochina dry evergreen forests
150	Southern Indochina tropical forests	Southern Annamites montane rain forests
150	Southern Indochina tropical forests	Southern Vietnam lowland dry forests
150	Southern Indochina tropical forests	Tonle Sap freshwater swamp forests
150	Southern Indochina tropical forests	Tonle Sap-Mekong peat swamp forests
151	Spain woodlands	Cantabrian mixed forests	Spanish part only
151	Spain woodlands	Iberian conifer forests	Spanish part only
151	Spain woodlands	Iberian sclerophyllous and semi-deciduous forests	Spanish part only
151	Spain woodlands	Northeastern Spain and Southern France Mediterranean forests	Spanish part only
151	Spain woodlands	Northwest Iberian montane forests	Spanish part only
151	Spain woodlands	Southeastern Iberian shrubs and woodlands	Spanish part only
151	Spain woodlands	Southwest Iberian Mediterranean sclerophyllous and mixed forests	Spanish part only
152	Sri Lanka forests	Sri Lanka dry-zone dry evergreen forests
152	Sri Lanka forests	Sri Lanka lowland rain forests
152	Sri Lanka forests	Sri Lanka montane rain forests
153	Subantarctic islands tundra	Antipodes Subantarctic Islands tundra
153	Subantarctic islands tundra	Scotia Sea Islands tundra
153	Subantarctic islands tundra	Southern Indian Ocean Islands tundra
155	Svalbard Arctic desert	Arctic desert	including the entire Svalbard
86	Zagros Mountains forest steppe	Eastern Anatolian montane steppe
86	Zagros Mountains forest steppe	Zagros Mountains forest steppe
81	Zambia woodlands	Central Zambezian Miombo woodlands
81	Zambia woodlands	Itigi-Sumbu thicket
81	Zambia woodlands	Southern Rift montane forest-grassland mosaic
81	Zambia woodlands	Zambezian Cryptosepalum dry forests
81	Zambia woodlands	Zambezian flooded grasslands
81	Zambia woodlands	Western Zambezian grasslands
56	Zimbabwe-Mozambique woodlands	Eastern Zimbabwe montane forest-grassland mosaic
56	Zimbabwe-Mozambique woodlands	Southern Miombo woodlands
56	Zimbabwe-Mozambique woodlands	Zambezian and Mopane woodlands
56	Zimbabwe-Mozambique woodlands	Zambezian coastal flooded savanna
56	Zimbabwe-Mozambique woodlands	Zambezian halophytics
156	Taiwan forests	South Taiwan monsoon rain forests
156	Taiwan forests	Taiwan subtropical evergreen forests
157	Tarim basin drylands	Taklimakan desert
157	Tarim basin drylands	Tarim Basin deciduous forests and steppe
157	Tarim basin drylands	Tian Shan foothill arid steppe
157	Tarim basin drylands	Tian Shan foothill arid steppe
157	Tarim basin drylands	Tian Shan montane conifer forests
157	Tarim basin drylands	Tian Shan montane conifer forests
157	Tarim basin drylands	Tian Shan montane steppe and meadows
158	Tasmanian forests	Tasmanian Central Highland forests
158	Tasmanian forests	Tasmanian temperate forests
158	Tasmanian forests	Tasmanian temperate rain forests
159	Tenasserim-South Thailand semi-evergreen rain forests	Myanmar Coast mangroves	south of 15 degrees N
159	Tenasserim-South Thailand semi-evergreen rain forests	Tenasserim-South Thailand semi-evergreen rain forests
160	Tibetan steppe	Central Tibetan Plateau alpine steppe
160	Tibetan steppe	North Tibetan Plateau-Kunlun Mountains alpine desert
160	Tibetan steppe	Qaidam Basin semi-desert
160	Tibetan steppe	Qilian Mountains subalpine meadows
160	Tibetan steppe	Southeast Tibet shrublands and meadows
160	Tibetan steppe	Tibetan Plateau alpine shrublands and meadows
160	Tibetan steppe	Yarlung Tsangpo arid steppe
161	Trans-Baikal forests	Daurian forest steppe
161	Trans-Baikal forests	Khangai Mountains alpine meadow
161	Trans-Baikal forests	Khangai Mountains conifer forests
161	Trans-Baikal forests	Sayan Alpine meadows and tundra
161	Trans-Baikal forests	Sayan Intermontane steppe
161	Trans-Baikal forests	Sayan montane conifer forests
161	Trans-Baikal forests	Selenge-Orkhon forest steppe
161	Trans-Baikal forests	Trans-Baikal conifer forests
162	Transylvanian forests	Balkan mixed forests
162	Transylvanian forests	Rodope montane mixed forests
164	USA California chaparral	California Central Valley grasslands
164	USA California chaparral	California coastal sage and chaparral
164	USA California chaparral	California interior chaparral and woodlands
164	USA California chaparral	California montane chaparral and woodlands
164	USA California chaparral	Sierra Juarez and San Pedro Martir pine-oak forests
165	USA Central forests and grasslands	Central and Southern mixed grasslands
165	USA Central forests and grasslands	Central forest-grasslands transition
165	USA Central forests and grasslands	Central tall grasslands
165	USA Central forests and grasslands	Central U.S. hardwood forests
165	USA Central forests and grasslands	East Central Texas forests
165	USA Central forests and grasslands	Edwards Plateau savanna
165	USA Central forests and grasslands	Flint Hills tall grasslands
165	USA Central forests and grasslands	Mississippi lowland forests
165	USA Central forests and grasslands	Nebraska Sand Hills mixed grasslands
165	USA Central forests and grasslands	Northern tall grasslands
165	USA Central forests and grasslands	Ozark Mountain forests
165	USA Central forests and grasslands	Piney Woods forests
165	USA Central forests and grasslands	Texas blackland prairies
165	USA Central forests and grasslands	Western Gulf coastal grasslands
166	USA NE hemiboreal forests	Atlantic coastal pine barrens
166	USA NE hemiboreal forests	Northeastern coastal forests
167	USA SE forests	Middle Atlantic coastal forests
167	USA SE forests	Southeastern mixed forests
168	USA Southern Rockies and steppe	Arizona Mountains forests
168	USA Southern Rockies and steppe	Colorado Plateau shrublands
168	USA Southern Rockies and steppe	Colorado Rockies forests
168	USA Southern Rockies and steppe	Western short grasslands
169	USA western steppe and montane forests	Great Basin montane forests
169	USA western steppe and montane forests	Great Basin shrub steppe
169	USA western steppe and montane forests	Snake-Columbia shrub steppe
169	USA western steppe and montane forests	Wasatch and Uinta montane forests
169	USA western steppe and montane forests	Wyoming Basin shrub steppe
170	USA-Canada Pacific forests and grasslands	Blue Mountains forests
170	USA-Canada Pacific forests and grasslands	British Columbia mainland coastal forests
170	USA-Canada Pacific forests and grasslands	Cascade Mountains leeward forests
170	USA-Canada Pacific forests and grasslands	Central and Southern Cascades forests
170	USA-Canada Pacific forests and grasslands	Central Pacific coastal forests
170	USA-Canada Pacific forests and grasslands	Eastern Cascades forests
170	USA-Canada Pacific forests and grasslands	Fraser Plateau and Basin complex
170	USA-Canada Pacific forests and grasslands	Klamath-Siskiyou forests
170	USA-Canada Pacific forests and grasslands	Northern California coastal forests
170	USA-Canada Pacific forests and grasslands	Okanagan dry forests
170	USA-Canada Pacific forests and grasslands	Palouse grasslands
170	USA-Canada Pacific forests and grasslands	Puget lowland forests
170	USA-Canada Pacific forests and grasslands	Queen Charlotte Islands
170	USA-Canada Pacific forests and grasslands	Willamette Valley forests
171	USA-Canada Rockies and central forests and grasslands	Canadian Aspen forests and parklands
171	USA-Canada Rockies and central forests and grasslands	Montana Valley and Foothill grasslands
171	USA-Canada Rockies and central forests and grasslands	North Central Rockies forests
171	USA-Canada Rockies and central forests and grasslands	Northern mixed grasslands
171	USA-Canada Rockies and central forests and grasslands	Northern short grasslands
171	USA-Canada Rockies and central forests and grasslands	South Central Rockies forests
172	Ussuri broadleaf and mixed forests	Ussuri broadleaf and mixed forests
173	Valdivian temperate forests	Valdivian temperate forests
174	Venezuela woodlands	Apure-Villavicencio dry forests
174	Venezuela woodlands	Araya and Paria xeric scrub
174	Venezuela woodlands	Cordillera La Costa montane forests
174	Venezuela woodlands	La Costa xeric shrublands
174	Venezuela woodlands	Llanos
71	West Amazon forests	Beni savanna
71	West Amazon forests	Caqueta moist forests
71	West Amazon forests	Iquitos varzeá
71	West Amazon forests	Japurá-Solimoes-Negro moist forests
71	West Amazon forests	Juruá-Purus moist forests
71	West Amazon forests	Marañón dry forests
71	West Amazon forests	Monte Alegre varzeá	west of -59E
71	West Amazon forests	Napo moist forests
71	West Amazon forests	Negro-Branco moist forests
71	West Amazon forests	Purus varzeá
71	West Amazon forests	Purus-Madeira moist forests
71	West Amazon forests	Rio Negro campinarana
71	West Amazon forests	Solimões-Japurá moist forests
71	West Amazon forests	Southwest Amazon moist forests
71	West Amazon forests	Ucayali moist forests
163	West Guinean forests	Eastern Guinean forests
163	West Guinean forests	Guinean forest-savanna mosaic	west of 0 degrees
163	West Guinean forests	Guinean mangroves
163	West Guinean forests	Guinean montane forests
163	West Guinean forests	Western Guinean lowland forests
154	West Himalayan forests	Himalayan subtropical broadleaf forests
154	West Himalayan forests	Himalayan subtropical pine forests
154	West Himalayan forests	Hindu Kush alpine meadow
154	West Himalayan forests	Northwestern Himalayan alpine shrub and meadows
154	West Himalayan forests	Western Himalayan alpine shrub and Meadows
154	West Himalayan forests	Western Himalayan broadleaf forests
154	West Himalayan forests	Western Himalayan subalpine conifer forests
129	West Siberian forests	Kazakh forest steppe
129	West Siberian forests	West Siberian taiga
129	West Siberian forests	Western Siberian hemiboreal forests
129	West Siberian forests	Western Siberian hemiboreal forests
122	West Sudanian savanna	West Sudanian savanna	west of 0 degrees
121	Western Congolian forests	Atlantic Equatorial coastal forests
121	Western Congolian forests	Central African mangroves	south of 3.8 degrees N
121	Western Congolian forests	Sao Tome, Principe and Annobon moist lowland forests
121	Western Congolian forests	Western Congolian forest-savanna mosaic
101	Western European broadleaf forests	Pyrenees conifer and mixed forests
101	Western European broadleaf forests	Western European broadleaf forests
92	Western Ghats forests	Malabar Coast moist forests
92	Western Ghats forests	North Western Ghats moist deciduous forests
92	Western Ghats forests	North Western Ghats montane rain forests
92	Western Ghats forests	South Western Ghats moist deciduous forests
92	Western Ghats forests	South Western Ghats montane rain forests
90	Victoria Basin forest-savanna mosaic	Victoria Basin forest-savanna mosaic
9	Yucatan forests	Belizian pine forests
9	Yucatan forests	Yucatán dry forests
9	Yucatan forests	Yucatán moist forests
4	Yunga	Bolivian montane dry forests
4	Yunga	Bolivian Yungas
4	Yunga	Peruvian Yungas
4	Yunga	Southern Andean Yungas
B. Assignment of soil and INSD samples to ecoregions
Sample	Ecoregion (this study)	Latitude longitude
G5012	Alaskan forests	60.9997 -149.5008
G5013	Alaskan forests	61.7019 -150.0076
G5014	Alaskan forests	62.0008 -150.1848
G5020	Alaskan forests	66.06876 -150.16419
G5021	Alaskan forests	64.3103 -146.6186
G5023	Alaskan forests	62.63669 -145.47218
G5024	Alaskan forests	61.75784 -148.5915
ID_4387	Alaskan forests	55.8 -133
ID_4388	Alaskan forests	56.53 -132.69
ID_4383	Alaskan forests	57.2 -135.3
ID_4385	Alaskan forests	58.39 -134.59
ID_4384	Alaskan forests	59.6672 -135.26473
ID_4328	Alaskan forests	59.71 -151.5
ID_4336	Alaskan forests	60.175 -149.452
ID_4379	Alaskan forests	60.49 -145.21
ID_4378	Alaskan forests	60.45 -145.25
ID_4331	Alaskan forests	60.4931 -151.0833
ID_4374	Alaskan forests	60.5509 -145.4123
ID_4329	Alaskan forests	60.66667 -151.36667
ID_4368	Alaskan forests	61.2 -146.3
ID_4361	Alaskan forests	61.2 -147.6666667
ID_4333	Alaskan forests	61.2 -149.7
ID_4347	Alaskan forests	61.75784 -148.5915
ID_4373	Alaskan forests	62.63669 -145.47218
ID_4380	Alaskan forests	63.8138 -144.9532
ID_4372	Alaskan forests	63.8466 -145.7209
ID_4377	Alaskan forests	63.9246 -145.3167
ID_4375	Alaskan forests	63.9062 -145.3712
ID_4370	Alaskan forests	63.91667 -145.73333
ID_4335	Alaskan forests	64.2 -149.5
ID_4352	Alaskan forests	64.7 -148.3
ID_4351	Alaskan forests	64.71 -148.44
ID_4316	Alaskan forests	64.7 -163.4
ID_4365	Alaskan forests	64.766 -147.32
ID_4360	Alaskan forests	64.7751 -147.7375
ID_4356	Alaskan forests	64.795678 -147.879046
ID_4353	Alaskan forests	64.7596 -148.2536
ID_4359	Alaskan forests	64.85 -147.81667
ID_4357	Alaskan forests	64.8659 -147.8737
ID_4366	Alaskan forests	65.0333333 -147.1833333
ID_4362	Alaskan forests	64.9965 -147.653
ID_4354	Alaskan forests	65 -148
ID_4358	Alaskan forests	65.1545 -147.8632
ID_4339	Alaskan forests	65.349087 -149.024277
ID_4346	Alaskan forests	65.5 -148.6
ID_4345	Alaskan forests	65.466673 -148.668909
ID_4371	Alaskan forests	65.92 -145.73
G5015	Alaskan tundra	63.39003 -148.8952
G5016	Alaskan tundra	63.7134 -149.2209
G5017	Alaskan tundra	68.2007 -149.4055
G5018	Alaskan tundra	68.13002 -149.4737
G5019	Alaskan tundra	66.9616 -150.3407
G5022	Alaskan tundra	63.60587 -145.87128
S1204	Alaskan tundra	63.9556333333333 -138.678916666667
S161	Alaskan tundra	68.6228 -149.5968
S162	Alaskan tundra	68.6232 -149.5992
S431	Alaskan tundra	68.622 -149.5977
S432	Alaskan tundra	68.6198 -149.6044
S520	Alaskan tundra	61.21329 -138.27856
ID_4382	Alaskan tundra	61.21329 -138.27856
ID_4330	Alaskan tundra	63.3 -151.2
ID_4342	Alaskan tundra	63.715 -148.80639
ID_4313	Alaskan tundra	64.5011 -165.4064
ID_4312	Alaskan tundra	64.9 -166.1
ID_4369	Alaskan tundra	65.05472222 -146.04444444
ID_4364	Alaskan tundra	65.14793 -147.47123
ID_4363	Alaskan tundra	65.1617 -147.4879
ID_4381	Alaskan tundra	65.3 -144.6
ID_4367	Alaskan tundra	65.3241333 -146.6849611
ID_4376	Alaskan tundra	65.4844 -145.3536
ID_4314	Alaskan tundra	65.74 -164.71
ID_4315	Alaskan tundra	65.895 -163.6819
ID_4332	Alaskan tundra	66.3597222 -150.4763889
ID_4318	Alaskan tundra	67.5 -159.3
ID_4334	Alaskan tundra	68.6 -149.6
ID_4341	Alaskan tundra	69.13 -148.83
ID_4340	Alaskan tundra	69.15 -148.85
ID_4348	Alaskan tundra	69.47 -148.58
ID_4343	Alaskan tundra	69.64 -148.77
ID_4344	Alaskan tundra	69.66 -148.71
ID_4317	Alaskan tundra	70.11667 -160
ID_4350	Alaskan tundra	70.15 -148.45
ID_4355	Alaskan tundra	70.3 -147.98
ID_4349	Alaskan tundra	70.36 -148.53
ID_4421	Alaskan tundra	70.48 -127.83
ID_4322	Alaskan tundra	71.28333 -156.68333
ID_4321	Alaskan tundra	71.2751 -156.7622
ID_4513	Alaskan tundra	71.71 -123.71
G4952	Albertine Rift montane forests	-0.0915 30.0069
G4953	Albertine Rift montane forests	0.79925 30.09222
G4954	Albertine Rift montane forests	0.6461 30.3893
G4955	Albertine Rift montane forests	-1.8268 29.3531
G4956	Albertine Rift montane forests	-2.4493 29.1017
NGx	Albertine Rift montane forests	-2.4808 29.1986
NGy	Albertine Rift montane forests	-2.4822 29.1994
S871	Albertine Rift montane forests	-2.31117 28.75531
S872	Albertine Rift montane forests	-2.31731 28.73997
S873	Albertine Rift montane forests	-2.32036 28.73878
YM055	Albertine Rift montane forests	-1.1202 29.8957
YM056-057	Albertine Rift montane forests	-1.12 29.8956
YM058-059	Albertine Rift montane forests	-1.342 30.0253
YM060	Albertine Rift montane forests	-1.341 30.0253
YM061-062	Albertine Rift montane forests	-1.341695 30.025882
ID_9896	Albertine Rift montane forests	0.485696 30.388374
ID_9874	Albertine Rift montane forests	-2 29.5
ID_9849	Albertine Rift montane forests	-2.55 28.86667
G3517	Alps conifer and mixed forests	46.896 8.451
G5128	Alps conifer and mixed forests	45.79395 8.59968
G5129	Alps conifer and mixed forests	45.76962 8.58624
G5130	Alps conifer and mixed forests	45.77336 8.59657
G5131	Alps conifer and mixed forests	46.15234 8.18869
G5132	Alps conifer and mixed forests	46.12457 8.19951
G5133	Alps conifer and mixed forests	45.96877 7.93536
Manu_P0_C32	Alps conifer and mixed forests	46.841 11.032
Manu_P0_C34	Alps conifer and mixed forests	46.834 11.039
Manu_P0_C62	Alps conifer and mixed forests	46.823 11.045
Manu_P0_C63	Alps conifer and mixed forests	46.831 11.04
S1158	Alps conifer and mixed forests	46.3744444444 11.3513888889
S1183	Alps conifer and mixed forests	46.4072222222 11.4963888889
S1184	Alps conifer and mixed forests	46.3747222222 11.3558333333
S279	Alps conifer and mixed forests	46.109896 7.921272
S830	Alps conifer and mixed forests	47.5818 12.9394
S831	Alps conifer and mixed forests	47.5687 12.8954
S832	Alps conifer and mixed forests	47.5607 13.0203
S833	Alps conifer and mixed forests	47.5796 13.0448
S834	Alps conifer and mixed forests	47.561 13.0597
S835	Alps conifer and mixed forests	47.5669 13.0503
S836	Alps conifer and mixed forests	47.5268 12.9589
S837	Alps conifer and mixed forests	47.5282 12.9579
ID_10134	Alps conifer and mixed forests	45.119667 6.0205
ID_10135	Alps conifer and mixed forests	45.188667 6.035167
ID_10136	Alps conifer and mixed forests	45.205667 6.107
ID_10142	Alps conifer and mixed forests	45.484167 6.191333
ID_10144	Alps conifer and mixed forests	45.6185 6.600667
ID_10147	Alps conifer and mixed forests	45.769167 6.6345
ID_10148	Alps conifer and mixed forests	45.7715 6.653833
ID_10143	Alps conifer and mixed forests	45.5705 6.7715
ID_7399	Alps conifer and mixed forests	44.24 7.41
ID_7455	Alps conifer and mixed forests	44.39592 8.06177
ID_7470	Alps conifer and mixed forests	44.4 8.2
ID_7193	Alps conifer and mixed forests	44.7959 5.1297
ID_7247	Alps conifer and mixed forests	44.9 5.7
ID_7240	Alps conifer and mixed forests	45 5.6
ID_7248	Alps conifer and mixed forests	45 5.7
ID_7260	Alps conifer and mixed forests	45 5.8
ID_7298	Alps conifer and mixed forests	44.9981 6.1314
ID_7234	Alps conifer and mixed forests	45.06972 5.55028
ID_7279	Alps conifer and mixed forests	45.1 6
ID_7337	Alps conifer and mixed forests	45.06667 6.56667
ID_7408	Alps conifer and mixed forests	45.1 7.5
ID_7285	Alps conifer and mixed forests	45.1887 6.0352
ID_7414	Alps conifer and mixed forests	45.215277 7.523055
ID_7422	Alps conifer and mixed forests	45.23056 7.65
ID_7283	Alps conifer and mixed forests	45.2775 6.0283
ID_7307	Alps conifer and mixed forests	45.4842 6.1913
ID_7355	Alps conifer and mixed forests	45.546167 6.8285
ID_7853	Alps conifer and mixed forests	45.6 10.5
ID_7342	Alps conifer and mixed forests	45.6185 6.6007
ID_7352	Alps conifer and mixed forests	45.5705 6.7715
ID_7419	Alps conifer and mixed forests	45.7 7.6
ID_7347	Alps conifer and mixed forests	45.7737 6.6747
ID_7960	Alps conifer and mixed forests	45.93212 11.05659
ID_8108	Alps conifer and mixed forests	46.03 12.01
ID_7388	Alps conifer and mixed forests	45.99 7.2
ID_7441	Alps conifer and mixed forests	46.109896 7.921272
ID_7469	Alps conifer and mixed forests	46.12457 8.19951
ID_7657	Alps conifer and mixed forests	46.14 9.33
ID_8185	Alps conifer and mixed forests	46.17743 12.53968
ID_8202	Alps conifer and mixed forests	46.21613 12.72724
ID_7397	Alps conifer and mixed forests	46.16 7.26
ID_8027	Alps conifer and mixed forests	46.2838 11.456
ID_8113	Alps conifer and mixed forests	46.3 12.0528
ID_8160	Alps conifer and mixed forests	46.3042 12.32591
ID_8190	Alps conifer and mixed forests	46.26912 12.56688
ID_8379	Alps conifer and mixed forests	46.29945 14.53045
ID_7420	Alps conifer and mixed forests	46.3 7.6
ID_7507	Alps conifer and mixed forests	46.26 8.48
ID_8409	Alps conifer and mixed forests	46.4 14.9
ID_7403	Alps conifer and mixed forests	46.42 7.45
ID_7955	Alps conifer and mixed forests	46.5 11.03
ID_7512	Alps conifer and mixed forests	46.50618 8.51025
ID_7643	Alps conifer and mixed forests	46.53943 9.24359
ID_7690	Alps conifer and mixed forests	46.49 9.51
ID_8290	Alps conifer and mixed forests	46.55 13.7
ID_7503	Alps conifer and mixed forests	46.63 8.45
ID_7519	Alps conifer and mixed forests	46.559 8.56
ID_8163	Alps conifer and mixed forests	46.6508 12.3457
ID_7391	Alps conifer and mixed forests	46.691111 7.2361111
ID_7502	Alps conifer and mixed forests	46.729 8.44
ID_7815	Alps conifer and mixed forests	46.82139 10.37028
ID_7954	Alps conifer and mixed forests	46.83 11.02
ID_7959	Alps conifer and mixed forests	46.83 11.05
ID_8037	Alps conifer and mixed forests	46.83 11.5
ID_8184	Alps conifer and mixed forests	46.75583 12.53651
ID_8205	Alps conifer and mixed forests	46.8352 12.73723
ID_8210	Alps conifer and mixed forests	46.79261 12.78335
ID_7476	Alps conifer and mixed forests	46.8182 8.2275
ID_7604	Alps conifer and mixed forests	46.7899 9.0473
ID_7746	Alps conifer and mixed forests	46.7523 9.9474
ID_7819	Alps conifer and mixed forests	46.85 10.38
ID_7948	Alps conifer and mixed forests	46.9 11
ID_8214	Alps conifer and mixed forests	46.85357 12.80431
ID_7504	Alps conifer and mixed forests	46.896 8.451
ID_7949	Alps conifer and mixed forests	47 11
ID_8104	Alps conifer and mixed forests	47 12
ID_8194	Alps conifer and mixed forests	46.99753 12.60948
ID_8324	Alps conifer and mixed forests	47.03 14.06
ID_7480	Alps conifer and mixed forests	46.97361 8.25694
ID_7534	Alps conifer and mixed forests	46.97417 8.65
ID_8381	Alps conifer and mixed forests	47.06666667 14.55
ID_7523	Alps conifer and mixed forests	47.091 8.59894
ID_7747	Alps conifer and mixed forests	47.19 9.95
ID_7932	Alps conifer and mixed forests	47.22944 10.93944
ID_7967	Alps conifer and mixed forests	47.214452777778 11.089469444444
ID_8145	Alps conifer and mixed forests	47.19 12.24
ID_8180	Alps conifer and mixed forests	47.2 12.49333
ID_7706	Alps conifer and mixed forests	47.23 9.63
ID_7738	Alps conifer and mixed forests	47.19 9.89
ID_8016	Alps conifer and mixed forests	47.3 11.4
ID_8287	Alps conifer and mixed forests	47.296944 13.622222
ID_8400	Alps conifer and mixed forests	47.316 14.73
ID_8073	Alps conifer and mixed forests	47.5 11.7
ID_8091	Alps conifer and mixed forests	47.48 11.86
ID_8246	Alps conifer and mixed forests	47.52 13.21
ID_8486	Alps conifer and mixed forests	47.53056 15.98889
ID_8067	Alps conifer and mixed forests	47.581 11.639
ID_8389	Alps conifer and mixed forests	47.593547 14.601299
ID_8412	Alps conifer and mixed forests	47.78 14.96
ID_8453	Alps conifer and mixed forests	47.77 15.51
ID_8419	Alps conifer and mixed forests	47.859451 15.032011
ID_8500	Alps conifer and mixed forests	47.9 16.1
ID_8490	Alps conifer and mixed forests	48 16
ID_8493	Alps conifer and mixed forests	48.06 16.04
ID_8494	Alps conifer and mixed forests	48.117 16.05
FM303	Altai steppes and semideserts	43.98449 90.97402
FM304	Altai steppes and semideserts	43.97099 90.97385
FM305	Altai steppes and semideserts	43.96438 90.81653
Manu_P3_M232	Altai steppes and semideserts	44.62965 88.2684166666667
Manu_P3_M233	Altai steppes and semideserts	44.6296 88.2684166666667
Manu_P3_M234	Altai steppes and semideserts	44.62965 88.2685
Manu_P3_M235	Altai steppes and semideserts	45.117241 86.022085
Manu_P3_M236	Altai steppes and semideserts	45.1173 86.022085
Manu_P3_M237	Altai steppes and semideserts	45.117241 86.0221
ID_10576	Altai steppes and semideserts	44.3 86
ID_10580	Altai steppes and semideserts	44.3666666666667 87.2166666666667
ID_10578	Altai steppes and semideserts	46.1035 86.8373
ID_10579	Altai steppes and semideserts	48.7 87
G4053	Anatolian forests	40.684592 39.656988
G4057	Anatolian forests	40.5068 39.424032
G4058	Anatolian forests	40.235307 39.450303
G4059	Anatolian forests	40.316346 40.234891
G4062	Anatolian forests	40.44082 40.822273
G4066	Anatolian forests	41.373239 41.624678
G4067	Anatolian forests	40.841968 40.488515
G4068	Anatolian forests	40.828416 39.702823
G4069	Anatolian forests	40.874936 39.51927
G4072	Anatolian forests	41.016883 39.495481
G4073	Anatolian forests	41.016655 39.49679
S375	Anatolian forests	36.578 29.879
S376	Anatolian forests	37.725 30.82
ID_9931	Anatolian forests	36.19271 32.72586
ID_9933	Anatolian forests	36.21892 32.82433
ID_9925	Anatolian forests	36.44809 32.22852
ID_9927	Anatolian forests	36.526 32.3138
ID_9823	Anatolian forests	36.5778 27.879
ID_9756	Anatolian forests	37.02 27.25
ID_9907	Anatolian forests	37.7253 30.82
ID_9649	Anatolian forests	38.3252 26.6302
ID_9903	Anatolian forests	38.33 30.64
ID_9904	Anatolian forests	38.39 30.67
ID_9902	Anatolian forests	38.57 30.58
ID_9895	Anatolian forests	38.79 30.28
ID_9707	Anatolian forests	38.9019 26.9567
ID_9889	Anatolian forests	38.86 30
ID_9981	Anatolian forests	38.9637 35.2433
ID_9622	Anatolian forests	39.42 26.53
ID_9949	Anatolian forests	39.73 33.45
ID_9934	Anatolian forests	39.93 32.83
ID_10073	Anatolian forests	40.31635 40.23489
ID_10047	Anatolian forests	40.5068 39.42403
ID_9862	Anatolian forests	40.65 29.28
ID_10058	Anatolian forests	40.847 39.628
ID_10062	Anatolian forests	40.82842 39.70282
ID_10046	Anatolian forests	40.922 39.414
ID_10057	Anatolian forests	40.859 39.627
ID_10048	Anatolian forests	40.954 39.427
ID_10051	Anatolian forests	40.958196 39.497156
ID_10091	Anatolian forests	42.094 41.6975
ID_10096	Anatolian forests	42.1382 41.8279
ID_10109	Anatolian forests	42.2 42.9
S695	Andaman Islands rain forests	11.729722 92.74388
S696	Andaman Islands rain forests	11.89111 92.77527
ID_10672	Andaman Islands rain forests	11.729722 92.74388
ID_10673	Andaman Islands rain forests	11.89111 92.77527
S442	Antarctic desert	-73.036 -13.41
S734	Antarctic desert	-67.5936333333333 -68.3381666666667
S735	Antarctic desert	-64.88295 -62.5188833333333
S736	Antarctic desert	-64.8766333333333 -63.5862833333333
S737	Antarctic desert	-67.82945 -67.22535
ID_5841	Antarctic desert	-77.62 163.15
ID_12479	Antarctic desert	-76.95 166.916666666666
ID_6370	Antarctic desert	-62.8662 -59.0178
ID_6414	Antarctic desert	-63.4 -56.983333
ID_6408	Antarctic desert	-63.533333 -57.383333
ID_6371	Antarctic desert	-64 -59
ID_6409	Antarctic desert	-64.45 -57.2
ID_6297	Antarctic desert	-64.816667 -63.5
ID_6290	Antarctic desert	-64.7719 -64.0963333
ID_6286	Antarctic desert	-65.25 -64.266667
ID_6252	Antarctic desert	-66.866667 -66.8
ID_6226	Antarctic desert	-67.36 -68.12
ID_6224	Antarctic desert	-67.36 -68.2
ID_6222	Antarctic desert	-67.6 -68.33
ID_6221	Antarctic desert	-67.5984 -68.3561
ID_6237	Antarctic desert	-67.816667 -67.3
ID_6244	Antarctic desert	-68.183333 -67
ID_10055	Antarctic desert	-69.0135555 39.5825
ID_10043	Antarctic desert	-69.1 39.35
ID_10065	Antarctic desert	-69.224696 39.868203
ID_10054	Antarctic desert	-69.43 39.58
ID_10056	Antarctic desert	-69.48 39.61
ID_10059	Antarctic desert	-69.48 39.65
ID_10421	Antarctic desert	-69.53388 76.26722
ID_10492	Antarctic desert	-70.616666 79.083333
ID_6813	Antarctic desert	-71.48 -3.22
ID_6586	Antarctic desert	-71.6800003051758 -30.6499996185303
ID_10334	Antarctic desert	-76.37 69.4
ID_12456	Antarctic desert	-77.433333 161.55
ID_11035	Antarctic desert	-77.499976 105.998722
ID_12457	Antarctic desert	-77.516716 162.563056
ID_12483	Antarctic desert	-77.5167 167.1647
ID_12459	Antarctic desert	-77.59987 163.11427
ID_12460	Antarctic desert	-77.61666 163.15
ID_12461	Antarctic desert	-77.58864 163.33315
ID_12462	Antarctic desert	-77.56003 163.36768
ID_12458	Antarctic desert	-77.72 163.11
ID_12463	Antarctic desert	-77.69 163.41
ID_6772	Antarctic desert	-79.2859 -3.859
ID_7510	Antarctic desert	-82.43305 8.4925
ID_7913	Antarctic desert	-85.62 10.84
G4137	Appalachian mixed forests	38.875637 -78.208904
G4139	Appalachian mixed forests	39.472837 -78.162262
G4141	Appalachian mixed forests	39.941363 -77.869791
G4142	Appalachian mixed forests	39.896514 -77.482138
G4143	Appalachian mixed forests	40.781168 -76.131004
G4144	Appalachian mixed forests	41.424665 -75.530992
G4145	Appalachian mixed forests	41.304915 -75.202059
G4146	Appalachian mixed forests	41.315691 -74.664852
G4147	Appalachian mixed forests	42.183488 -74.199413
S858a	Appalachian mixed forests	39.42642 -82.2064
ID_5525	Appalachian mixed forests	34.5668 -84.708
ID_5527	Appalachian mixed forests	34.8 -84.7
ID_5608	Appalachian mixed forests	35 -83
ID_5600	Appalachian mixed forests	35.01683 -83.1365
ID_5599	Appalachian mixed forests	35.0141 -83.16072
ID_5584	Appalachian mixed forests	35.04139 -83.45444
ID_5545	Appalachian mixed forests	35 -84
ID_5603	Appalachian mixed forests	35.06361111 -83.06722222
ID_5597	Appalachian mixed forests	35.053912 -83.189362
ID_5585	Appalachian mixed forests	35.0597 -83.4306
ID_5580	Appalachian mixed forests	35.07 -83.53
ID_5542	Appalachian mixed forests	35.32667 -84.16139
ID_5626	Appalachian mixed forests	35.4 -82.6
ID_5594	Appalachian mixed forests	35.41 -83.27
ID_5501	Appalachian mixed forests	35.4412 -85.6496
ID_5625	Appalachian mixed forests	35.4747 -82.614
ID_5591	Appalachian mixed forests	35.521167 -83.308167
ID_5586	Appalachian mixed forests	35.509597 -83.400119
ID_5550	Appalachian mixed forests	35.46888889 -83.87444444
ID_5641	Appalachian mixed forests	35.583 -82.34
ID_5627	Appalachian mixed forests	35.6 -82.6
ID_5601	Appalachian mixed forests	35.625 -83.1106
ID_5598	Appalachian mixed forests	35.579667 -83.183167
ID_5589	Appalachian mixed forests	35.585667 -83.3585
ID_5581	Appalachian mixed forests	35.563629 -83.497298
ID_5561	Appalachian mixed forests	35.6 -83.74
ID_5553	Appalachian mixed forests	35.5507 -83.8385
ID_5548	Appalachian mixed forests	35.6 -83.9
ID_5540	Appalachian mixed forests	35.5618 -84.2371
ID_5623	Appalachian mixed forests	35.6622 -82.6358
ID_5602	Appalachian mixed forests	35.7 -83.1
ID_5588	Appalachian mixed forests	35.687 -83.397667
ID_5583	Appalachian mixed forests	35.6752 -83.4858
ID_5576	Appalachian mixed forests	35.65972 -83.58611
ID_5572	Appalachian mixed forests	35.6658 -83.6658
ID_5554	Appalachian mixed forests	35.72805556 -83.81333333
ID_5658	Appalachian mixed forests	35.8246 -82.1065
ID_5647	Appalachian mixed forests	35.7647 -82.2653
ID_5595	Appalachian mixed forests	35.756833 -83.208667
ID_5593	Appalachian mixed forests	35.755833 -83.272
ID_5587	Appalachian mixed forests	35.75 -83.4
ID_5661	Appalachian mixed forests	35.9195 -81.9579
ID_5671	Appalachian mixed forests	36 -81.6
ID_5547	Appalachian mixed forests	35.96055556 -83.92083333
ID_5514	Appalachian mixed forests	36.1352 -85.0736
ID_5659	Appalachian mixed forests	36.2 -82.1
ID_5615	Appalachian mixed forests	36.1632 -82.831
ID_5672	Appalachian mixed forests	36.6 -81.6
ID_5571	Appalachian mixed forests	36.5814388888889 -83.6696694444444
ID_5700	Appalachian mixed forests	37.2622 -80.4913
ID_5698	Appalachian mixed forests	37.3908 -80.5487
ID_5570	Appalachian mixed forests	37.81891 -83.6796
ID_5790	Appalachian mixed forests	37.8987 -78.8077
ID_5811	Appalachian mixed forests	38.3809528 -78.5188
ID_5706	Appalachian mixed forests	38.6644 -80.358
ID_5696	Appalachian mixed forests	38.82 -80.57
ID_5752	Appalachian mixed forests	38.9791 -79.4941
ID_5701	Appalachian mixed forests	39.10078395 -80.47293267
ID_5666	Appalachian mixed forests	39.09703 -81.78816
ID_5708	Appalachian mixed forests	39.2806 -80.3445
ID_5723	Appalachian mixed forests	39.38 -80
ID_5629	Appalachian mixed forests	39.43 -82.54
ID_5845	Appalachian mixed forests	39.648 -77.467
ID_5768	Appalachian mixed forests	39.57 -79.2
ID_5807	Appalachian mixed forests	39.7022 -78.5738
ID_5843	Appalachian mixed forests	39.9203 -77.4715
ID_5832	Appalachian mixed forests	39.94136 -77.86979
ID_5767	Appalachian mixed forests	39.9294 -79.2001
ID_5852	Appalachian mixed forests	40.0434 -77.2615
ID_5688	Appalachian mixed forests	40 -81
ID_5853	Appalachian mixed forests	40.13 -77.2405
ID_5823	Appalachian mixed forests	40.31 -78.32
ID_5821	Appalachian mixed forests	40.43 -78.39
ID_5764	Appalachian mixed forests	40.43 -79.26
ID_5730	Appalachian mixed forests	40.4 -79.9
ID_5695	Appalachian mixed forests	40.36 -80.64
ID_5857	Appalachian mixed forests	40.47 -77.13
ID_5822	Appalachian mixed forests	40.51 -78.38
ID_5796	Appalachian mixed forests	40.48 -78.72
ID_5737	Appalachian mixed forests	40.5 -79.8
ID_5713	Appalachian mixed forests	40.45 -80.24
ID_5699	Appalachian mixed forests	40.5 -80.5
ID_5848	Appalachian mixed forests	40.56 -77.39
ID_5728	Appalachian mixed forests	40.5679 -79.9098
ID_5697	Appalachian mixed forests	40.6438 -80.561
ID_5932	Appalachian mixed forests	40.7 -75.39
ID_5757	Appalachian mixed forests	40.69 -79.34
ID_5731	Appalachian mixed forests	40.7 -79.9
ID_5954	Appalachian mixed forests	40.84 -74.83
ID_5933	Appalachian mixed forests	40.8302 -75.3563
ID_5895	Appalachian mixed forests	40.78117 -76.131
ID_5834	Appalachian mixed forests	40.84899656 -77.76111911
ID_5830	Appalachian mixed forests	40.8 -77.9
ID_5942	Appalachian mixed forests	40.92 -75.09
ID_5928	Appalachian mixed forests	40.9 -75.49
ID_5939	Appalachian mixed forests	41.00138889 -75.18
ID_5915	Appalachian mixed forests	41.0333 -75.692
ID_5927	Appalachian mixed forests	41.1271 -75.4907
ID_5905	Appalachian mixed forests	41.0818 -75.8921
ID_5894	Appalachian mixed forests	41.1322 -76.1537
ID_5958	Appalachian mixed forests	41.15 -74.75
ID_5931	Appalachian mixed forests	41.2 -75.4
ID_5917	Appalachian mixed forests	41.2006 -75.6025
ID_5907	Appalachian mixed forests	41.2334 -75.8131
ID_5906	Appalachian mixed forests	41.158 -75.8813
ID_5899	Appalachian mixed forests	41.1663 -76.0599
ID_5938	Appalachian mixed forests	41.30492 -75.20206
ID_5919	Appalachian mixed forests	41.3033 -75.5858
ID_5900	Appalachian mixed forests	41.253 -76.047
ID_5893	Appalachian mixed forests	41.3 -76.2
ID_5890	Appalachian mixed forests	41.3036 -76.274
ID_5849	Appalachian mixed forests	41.338 -77.3678
ID_5762	Appalachian mixed forests	41.3 -79.3
ID_5943	Appalachian mixed forests	41.38667 -75.06806
ID_5891	Appalachian mixed forests	41.431 -76.272
ID_5795	Appalachian mixed forests	41.42 -78.73
ID_5791	Appalachian mixed forests	41.7769 -78.7793
ID_5897	Appalachian mixed forests	41.9321 -76.0824
ID_5959	Appalachian mixed forests	41.962 -74.6883
ID_5870	Appalachian mixed forests	42 -76.6
ID_5800	Appalachian mixed forests	42.005 -78.6628
ID_5785	Appalachian mixed forests	42.0329 -78.876
ID_5815	Appalachian mixed forests	42.083 -78.432
ID_5787	Appalachian mixed forests	42.0625 -78.8637
ID_5884	Appalachian mixed forests	42.449636 -76.37412
ID_5874	Appalachian mixed forests	42.39997 -76.53836
ID_5887	Appalachian mixed forests	42.45 -76.34
ID_5879	Appalachian mixed forests	42.47722 -76.40667
ID_5903	Appalachian mixed forests	42.8289628 -75.92529258
ID_5898	Appalachian mixed forests	42.76 -76.08
ID_5825	Appalachian mixed forests	42.9 -78.2
G5127	Appennine forests	45.78758 8.57321
S1156	Appennine forests	44.3891666667 10.0980555556
S1161	Appennine forests	42.0786111111 12.0869444444
S1164	Appennine forests	42.1072222222 12.1013888889
S1165	Appennine forests	43.0808333333 11.2005555556
ID_10150	Appennine forests	46.1 11.1
ID_10080	Appennine forests	41.1 12.6
ID_10092	Appennine forests	41.7 13
ID_10079	Appennine forests	40.9 14.3
ID_10042	Appennine forests	39.3 16.3
ID_8423	Appennine forests	37.1 15.1
ID_8414	Appennine forests	37.5 15
ID_8497	Appennine forests	38.25 16.1
ID_8502	Appennine forests	39.2297 16.1494
ID_8503	Appennine forests	39.2983 16.1494
ID_8506	Appennine forests	39.2648 16.159
ID_8534	Appennine forests	39.40014 16.59483
ID_8139	Appennine forests	40.1166666 12.21666666
ID_8498	Appennine forests	40.1 16.1
ID_8508	Appennine forests	40.1 16.2
ID_8434	Appennine forests	40.2165 15.3047
ID_8430	Appennine forests	40.25 15.26
ID_8444	Appennine forests	40.3194 15.4089
ID_8445	Appennine forests	40.3833 15.4183
ID_8499	Appennine forests	40.4 16.1
ID_8440	Appennine forests	40.4742 15.3781
ID_8470	Appennine forests	40.5 15.7
ID_8346	Appennine forests	40.9 14.3
ID_8516	Appennine forests	41 16.3
ID_8394	Appennine forests	41.1 14.7
ID_8549	Appennine forests	41.1 16.8
ID_8296	Appennine forests	41.25 13.75
ID_8260	Appennine forests	41.5 13.35
ID_8460	Appennine forests	41.49 15.59
ID_8299	Appennine forests	41.7 13.8
ID_8348	Appennine forests	41.70194444 14.34277778
ID_8336	Appennine forests	41.76527778 14.18666667
ID_8357	Appennine forests	41.8 14.4
ID_8181	Appennine forests	41.91472222 12.50416667
ID_8197	Appennine forests	41.8719 12.674
ID_8279	Appennine forests	41.9 13.5
ID_8143	Appennine forests	42.15972222 12.22888889
ID_8227	Appennine forests	42.1596 12.9652
ID_8251	Appennine forests	42.2 13.3
ID_8300	Appennine forests	42.4 13.8
ID_8229	Appennine forests	42.6 13
ID_8070	Appennine forests	42.7461083 11.6646611111111
ID_8200	Appennine forests	42.70694 12.71889
ID_7808	Appennine forests	42.7580555555555 10.3066666666666
ID_7904	Appennine forests	42.83 10.77
ID_8092	Appennine forests	42.9330611 11.8666527777777
ID_8034	Appennine forests	43 11.5
ID_8169	Appennine forests	43 12.4
ID_8118	Appennine forests	43.145482 12.096481
ID_8153	Appennine forests	43.1 12.3
ID_7939	Appennine forests	43.1591167 10.9534555555555
ID_8213	Appennine forests	43.2 12.8
ID_8240	Appennine forests	43.2 13.1
ID_7997	Appennine forests	43.3 11.3
ID_8198	Appennine forests	43.3 12.7
ID_7743	Appennine forests	43.42 9.92
ID_8263	Appennine forests	43.54 13.37
ID_7380	Appennine forests	43.546 7.137
ID_7917	Appennine forests	43.59166667 10.84861111
ID_7381	Appennine forests	43.55 7.139
ID_8029	Appennine forests	43.70277778 11.47388889
ID_7799	Appennine forests	43.77 10.27
ID_7431	Appennine forests	43.85 7.73333
ID_7930	Appennine forests	43.9955 10.9153
ID_7947	Appennine forests	44.1 11
ID_7998	Appennine forests	44.3 11.3
ID_7805	Appennine forests	44.4 10.3
ID_7982	Appennine forests	44.4 11.2
ID_7999	Appennine forests	44.4 11.3
ID_7489	Appennine forests	44.36 8.33
ID_7571	Appennine forests	44.4 8.9
ID_8000	Appennine forests	44.5 11.3
ID_8131	Appennine forests	44.5 12.2
ID_7525	Appennine forests	44.5 8.6
ID_7822	Appennine forests	44.6 10.4
ID_7927	Appennine forests	44.6 10.9
ID_8087	Appennine forests	44.61944444 11.81527778
ID_8132	Appennine forests	44.6 12.2
ID_8001	Appennine forests	44.7 11.3
ID_8133	Appennine forests	44.7 12.2
ID_7447	Appennine forests	44.7 8
ID_7566	Appennine forests	44.7 8.88333
ID_7616	Appennine forests	44.7 9.1
ID_8057	Appennine forests	44.8 11.6
ID_8072	Appennine forests	44.8 11.7
ID_8134	Appennine forests	44.8 12.2
ID_8146	Appennine forests	44.83333 12.25
ID_7485	Appennine forests	44.8 8.3
ID_8135	Appennine forests	44.9 12.2
ID_8083	Appennine forests	45 11.8
ID_8136	Appennine forests	45 12.2
ID_7488	Appennine forests	44.98389 8.32639
ID_7716	Appennine forests	45 9.7
ID_7753	Appennine forests	45.1 10
ID_7907	Appennine forests	45.1 10.8
ID_8154	Appennine forests	45.1 12.3
ID_7423	Appennine forests	45.05 7.67
ID_7617	Appennine forests	45.1 9.1
ID_7634	Appennine forests	45.2 9.2
ID_7460	Appennine forests	45.3 8.1
ID_8035	Appennine forests	45.4 11.5
ID_8155	Appennine forests	45.42 12.3
ID_7452	Appennine forests	45.4 8.04
ID_7780	Appennine forests	45.5 10.2
ID_8015	Appennine forests	45.5 11.4
ID_8036	Appennine forests	45.5 11.5
ID_7654	Appennine forests	45.54 9.3
ID_7717	Appennine forests	45.6 9.7
ID_8192	Appennine forests	46.07576 12.57151
ID_8195	Appennine forests	46.16211 12.64883
ID_8207	Appennine forests	46.19319 12.7503
RYx	Arabic drylands	24.9828 46.85
S1060	Arabic drylands	24.9032249418789 51.1733164085633
S1061	Arabic drylands	24.9025838697008 51.1852236878278
S1062	Arabic drylands	25.1242988464528 51.2219682402098
S1063	Arabic drylands	25.212063 50.979881
S1064	Arabic drylands	25.261641 50.998017
S1065	Arabic drylands	25.218835 50.767926
S1066	Arabic drylands	25.06971 51.09184
S1067	Arabic drylands	25.06915 51.08974
S1068	Arabic drylands	25.01562 51.04944
S1145A	Arabic drylands	25.476034 51.421473
S1146A	Arabic drylands	25.687524 51.557793
S1147A	Arabic drylands	25.404546 51.470202
S1148A	Arabic drylands	25.371027 51.496573
S1149A	Arabic drylands	25.825498 51.239716
S1150A	Arabic drylands	25.864567 51.075506
S1151A	Arabic drylands	25.615461 51.07801
S1152A	Arabic drylands	25.512379 51.002956
S1153A	Arabic drylands	25.372192 51.495583
S1219	Arabic drylands	24.969037 55.491769
S1220	Arabic drylands	24.286732 55.65712
S1221	Arabic drylands	24.286495 54.994183
S1289	Arabic drylands	26.3663888888889 44.7666666666667
S1290	Arabic drylands	26.2988888888889 44.9330555555556
S923	Arabic drylands	16.82998 53.66669
S924	Arabic drylands	16.87233 53.72399
S925	Arabic drylands	17.13271 54.13502
S926	Arabic drylands	17.31742 54.08462
S927	Arabic drylands	17.20213 54.10416
S928	Arabic drylands	20.87377 57.15683
S929	Arabic drylands	21.7379 57.33152
ID_10186	Arabic drylands	48.9 14.8
ID_10258	Arabic drylands	20 54.9
ID_10313	Arabic drylands	22.2014 59.2025
ID_10133	Arabic drylands	23.8859 45.0792
ID_10257	Arabic drylands	24.41783333 54.82333333
ID_10131	Arabic drylands	25 45
ID_10213	Arabic drylands	25 51
ID_10259	Arabic drylands	25 55
ID_10167	Arabic drylands	29.3117 47.4818
ID_10169	Arabic drylands	29.3 47.7
ID_9963	Arabic drylands	31.2 34.5
ID_10123	Arabic drylands	33.2232 43.6793
FM191	Argentina savanna	-39.11661 -64.04863
FM192	Argentina savanna	-39.11783 -64.05047
FM193	Argentina savanna	-39.12131 -64.0575
LPx	Argentina savanna	-32.6047 -63.9519
LPy	Argentina savanna	-32.6046 -63.9519
ID_6374	Argentina savanna	-27.4 -58.8
ID_6287	Argentina savanna	-31.4135 -64.18105
ID_6428	Argentina savanna	-32.5228 -55.7658
ID_6289	Argentina savanna	-33.06 -64.15
ID_6454	Argentina savanna	-33.166667 -54.45
ID_6384	Argentina savanna	-34.6037 -58.3816
ID_6389	Argentina savanna	-34.84 -58.1
ID_6381	Argentina savanna	-34.7833333 -58.4333333
ID_6423	Argentina savanna	-34.8833 -56.1833
ID_6295	Argentina savanna	-38.4161 -63.6167
ASx	Australia Central drylands	-23.7669 133.8756
ASy	Australia Central drylands	-23.7668 133.8756
FM058	Australia Central drylands	-31.0827 141.70068
FM059	Australia Central drylands	-31.08305 141.69901
FM291	Australia Central drylands	-23.43513 138.59104
FM292	Australia Central drylands	-23.41908 138.5849
FM293	Australia Central drylands	-23.41018 138.57575
FM294	Australia Central drylands	-23.35654 138.54465
FM295	Australia Central drylands	-23.43435 138.29729
FM296	Australia Central drylands	-23.41146 138.28688
FM297	Australia Central drylands	-23.38997 138.27614
FM298	Australia Central drylands	-23.36312 138.26482
FM299	Australia Central drylands	-23.58481 138.38298
FM300	Australia Central drylands	-23.62158 138.40321
FM301	Australia Central drylands	-23.65176 138.41831
FM302	Australia Central drylands	-23.68172 138.43543
Manu_P3_M250	Australia Central drylands	-23.825451 133.354729
Manu_P3_M251	Australia Central drylands	-23.8254 133.354729
Manu_P3_M252	Australia Central drylands	-23.825451 133.3548
ID_12268	Australia Central drylands	-20.8386 144.7528
ID_12260	Australia Central drylands	-20.8781 144.4797
ID_11659	Australia Central drylands	-22.6073 122.2938
ID_11864	Australia Central drylands	-23.7314 133.7394
ID_11812	Australia Central drylands	-25.2186 131.0969
ID_11832	Australia Central drylands	-25.2525 131.9861
ID_11865	Australia Central drylands	-25.2744 133.7751
Manu_P0_C20	Australia E subtropical woodlands	-25.913 153.082
Manu_P0_C21	Australia E subtropical woodlands	-25.912 153.097
Manu_P0_C22	Australia E subtropical woodlands	-26.072 153.099
Manu_P0_C68	Australia E subtropical woodlands	-26.034 153.087
Manu_P0_C70	Australia E subtropical woodlands	-26.018 153.081
Manu_P0_C88	Australia E subtropical woodlands	-26.033 153.081
Manu_P3_M253	Australia E subtropical woodlands	-27.4922 153.4294
Manu_P3_M254	Australia E subtropical woodlands	-27.4923 153.4294
Manu_P3_M255	Australia E subtropical woodlands	-27.4922 153.4293
Manu_P3_M259	Australia E subtropical woodlands	-33.8812 150.8546
Manu_P3_M260	Australia E subtropical woodlands	-33.8813 150.8546
Manu_P3_M261	Australia E subtropical woodlands	-33.8812 150.8547
Manu_P3_M262	Australia E subtropical woodlands	-34.0721 151.0012
Manu_P3_M263	Australia E subtropical woodlands	-34.0722 151.0012
Manu_P3_M264	Australia E subtropical woodlands	-34.0721 151.0013
S204	Australia E subtropical woodlands	-28.2104 153.19188
S205	Australia E subtropical woodlands	-28.25412 153.17623
S206	Australia E subtropical woodlands	-28.27333 153.1724
S207	Australia E subtropical woodlands	-28.26482 153.17305
S394	Australia E subtropical woodlands	-28.3746167 153.0946556
S395	Australia E subtropical woodlands	-28.41962 153.12552
S396	Australia E subtropical woodlands	-28.45984 153.1334
S397	Australia E subtropical woodlands	-28.45924 153.12967
S398	Australia E subtropical woodlands	-28.2412194 153.2637639
S721	Australia E subtropical woodlands	-34 151
SYx	Australia E subtropical woodlands	-33.6753 151.2142
SYy	Australia E subtropical woodlands	-33.6752 151.2142
ID_12407	Australia E subtropical woodlands	-33.0174 150.3765
ID_12442	Australia E subtropical woodlands	-30.978 153.141
ID_12429	Australia E subtropical woodlands	-27.98333 152.35
ID_12449	Australia E subtropical woodlands	-24.99694 153.28167
ID_12410	Australia E subtropical woodlands	-23.3791 150.51
ID_12439	Australia E subtropical woodlands	-24.40944 153.08639
ID_12399	Australia E subtropical woodlands	-24.5261 150.0383
ID_12447	Australia E subtropical woodlands	-25.21833 153.21833
ID_12445	Australia E subtropical woodlands	-25.3246 153.18
ID_12436	Australia E subtropical woodlands	-25.4447 153.043
ID_12440	Australia E subtropical woodlands	-25.3842 153.092
ID_12435	Australia E subtropical woodlands	-25.479 153.006
ID_12437	Australia E subtropical woodlands	-25.5244 153.055
ID_12438	Australia E subtropical woodlands	-25.557 153.06
ID_12441	Australia E subtropical woodlands	-26.39167 153.10833
ID_12431	Australia E subtropical woodlands	-26.83333 152.88333
ID_12426	Australia E subtropical woodlands	-27.25 152.1
ID_12428	Australia E subtropical woodlands	-27.43333 152.15
ID_12446	Australia E subtropical woodlands	-28.2104 153.19188
ID_12448	Australia E subtropical woodlands	-28.2412194 153.2637639
ID_12444	Australia E subtropical woodlands	-28.27333 153.1724
ID_12423	Australia E subtropical woodlands	-28.71694 151.95861
ID_12422	Australia E subtropical woodlands	-28.75 151.94
ID_12416	Australia E subtropical woodlands	-30.1333333 151.05
ID_12425	Australia E subtropical woodlands	-30.2333333333333 152.083333333333
ID_12443	Australia E subtropical woodlands	-30.2333333333333 153.15
ID_12432	Australia E subtropical woodlands	-30.3833333333333 152.883333333333
ID_12427	Australia E subtropical woodlands	-30.7166666666666 152.133333333333
ID_12433	Australia E subtropical woodlands	-30.7874 152.9413
ID_12434	Australia E subtropical woodlands	-30.7816 152.982
ID_12424	Australia E subtropical woodlands	-30.93333333 151.966666
ID_12430	Australia E subtropical woodlands	-31.73333333 152.76666666
ID_12421	Australia E subtropical woodlands	-33.4065 151.3901
ID_12406	Australia E subtropical woodlands	-33.52118 150.37075
ID_12408	Australia E subtropical woodlands	-33.51549 150.48861
ID_12409	Australia E subtropical woodlands	-33.6 150.5
ID_12412	Australia E subtropical woodlands	-33.611111111111 150.74069444444
ID_12419	Australia E subtropical woodlands	-33.62167 151.24528
ID_12417	Australia E subtropical woodlands	-33.7338 151.1301
ID_12420	Australia E subtropical woodlands	-33.73 151.3
ID_12415	Australia E subtropical woodlands	-33.76778 151.00444
ID_12418	Australia E subtropical woodlands	-33.88 151.18
ID_12413	Australia E subtropical woodlands	-34.065 150.76
ID_12404	Australia E subtropical woodlands	-34.62842 150.19429
ID_12411	Australia E subtropical woodlands	-34.6791 150.704
ID_12403	Australia E subtropical woodlands	-35.08333 150.13333
S173	Australia NE savannas	-17.02675 145.60042
S174	Australia NE savannas	-17.02313 145.59963
S175	Australia NE savannas	-17.0264 145.59023
S176	Australia NE savannas	-17.02205 145.58507
S177	Australia NE savannas	-17.01765 145.58442
S178	Australia NE savannas	-17.01523 145.57978
S401	Australia NE savannas	-15.65135 144.50737
S402	Australia NE savannas	-15.47788 144.43727
S403	Australia NE savannas	-18.1753 144.58971
S404	Australia NE savannas	-18.28045 143.72426
ID_12262	Australia NE savannas	-15.65135 144.50737
ID_12291	Australia NE savannas	-17.3089 145.398
ID_12287	Australia NE savannas	-18.0903 145.3143
ID_12245	Australia NE savannas	-18.28045 143.72426
G2744	Australia NW savannas	-12.5783333333333 131.116666666667
G2745	Australia NW savannas	-12.7188333333333 131.7455
G2747	Australia NW savannas	-12.7621666666667 132.751666666667
G2748	Australia NW savannas	-13.0445 132.461666666667
G2749	Australia NW savannas	-13.8419166666667 131.818583333333
G2750	Australia NW savannas	-13.7655 131.4395
G2751	Australia NW savannas	-13.5321666666667 131.318083333333
G2754	Australia NW savannas	-12.6725 131.070833333333
G2755	Australia NW savannas	-12.7014166666667 130.998333333333
ID_11839	Australia NW savannas	-13.0445 132.4616667
ID_11805	Australia NW savannas	-12.39936 130.92686
ID_11810	Australia NW savannas	-12.45689 131.05319
ID_11816	Australia NW savannas	-12.56525 131.30597
ID_11808	Australia NW savannas	-12.7035 130.98708
ID_11811	Australia NW savannas	-12.6725 131.0708
ID_11827	Australia NW savannas	-12.71883333 131.7455
ID_11841	Australia NW savannas	-12.67 132.51
ID_11896	Australia NW savannas	-12.7251 134.589
ID_11843	Australia NW savannas	-12.7622 132.7517
ID_11834	Australia NW savannas	-12.862 132.121
ID_11817	Australia NW savannas	-13.53216667 131.3180833
ID_11821	Australia NW savannas	-13.7655 131.4395
ID_11829	Australia NW savannas	-13.84191667 131.8185833
ID_11790	Australia NW savannas	-14.5 132.5
ID_11714	Australia NW savannas	-16.1018 126.5178
FM060	Australia SE shrublands and savannas	-34.78926 144.75515
FM061	Australia SE shrublands and savannas	-34.71686 144.77065
FM062	Australia SE shrublands and savannas	-34.69379 144.79988
FM063	Australia SE shrublands and savannas	-34.78923 144.78058
FM064	Australia SE shrublands and savannas	-31.48905 147.22937
FM065	Australia SE shrublands and savannas	-31.51075 147.21559
FM066	Australia SE shrublands and savannas	-31.49073 147.23123
Manu_P3_M256	Australia SE shrublands and savannas	-34.1802 142.1729
Manu_P3_M257	Australia SE shrublands and savannas	-34.1803 142.1729
Manu_P3_M258	Australia SE shrublands and savannas	-34.1802 142.1728
ID_12171	Australia SE shrublands and savannas	-37.991478 140.999575
ID_12226	Australia SE shrublands and savannas	-36.974146 142.745464
ID_12043	Australia SE shrublands and savannas	-34.967308 138.636004
ID_12389	Australia SE shrublands and savannas	-30.2 149.5
ID_12393	Australia SE shrublands and savannas	-30.2 149.58333
ID_12387	Australia SE shrublands and savannas	-30.33333 149.33333
ID_12392	Australia SE shrublands and savannas	-30.4 149.58333
ID_12395	Australia SE shrublands and savannas	-30.45 149.71667
ID_12346	Australia SE shrublands and savannas	-31.2532 146.9211
ID_12385	Australia SE shrublands and savannas	-31.51667 149.1
ID_12161	Australia SE shrublands and savannas	-34.1743 140.7443
ID_12062	Australia SE shrublands and savannas	-34.5827 139.0255
ID_12243	Australia SE shrublands and savannas	-34.6 143.6
ID_12034	Australia SE shrublands and savannas	-34.928055 138.532777
ID_12041	Australia SE shrublands and savannas	-34.9285 138.6007
ID_12047	Australia SE shrublands and savannas	-35.22111111 138.7
ID_12319	Australia SE shrublands and savannas	-35.288379 146.135925
ID_12326	Australia SE shrublands and savannas	-35.3218 146.2702
ID_12035	Australia SE shrublands and savannas	-35.368928 138.548665
ID_11955	Australia SE shrublands and savannas	-35.73 136.75
ID_11960	Australia SE shrublands and savannas	-35.9 136.9
ID_12200	Australia SE shrublands and savannas	-36.427853 141.754065
ID_12176	Australia SE shrublands and savannas	-36.507976 141.11021
ID_12185	Australia SE shrublands and savannas	-36.499902 141.254591
ID_12201	Australia SE shrublands and savannas	-36.592772 142.023849
ID_12219	Australia SE shrublands and savannas	-36.688635 142.4866
ID_12175	Australia SE shrublands and savannas	-37.118094 141.102865
ID_12180	Australia SE shrublands and savannas	-37.12321 141.169006
ID_12177	Australia SE shrublands and savannas	-38.053822 141.117213
ID_12193	Australia SE shrublands and savannas	-38.339025 141.496853
ID_12197	Australia SE shrublands and savannas	-38.3849 141.64
S062	Australia SE temperate forests	-37.73217 145.24386
S063	Australia SE temperate forests	-37.48833 145.83333
S064	Australia SE temperate forests	-37.67784 145.74039
S065	Australia SE temperate forests	-37.56033 145.67864
S066	Australia SE temperate forests	-37.52706 145.52147
S067	Australia SE temperate forests	-37.52567 145.41597
S1253	Australia SE temperate forests	-38.573076 143.672344
S1254	Australia SE temperate forests	-37.859188 144.189607
S1255	Australia SE temperate forests	-37.623679 144.157363
S1256	Australia SE temperate forests	-38.535996 143.704319
S1257	Australia SE temperate forests	-37.359853 144.11585
S1258	Australia SE temperate forests	-37.408887 144.125569
S1259	Australia SE temperate forests	-37.445053 144.217575
ID_12253	Australia SE temperate forests	-38.0303 144.051
ID_12227	Australia SE temperate forests	-37.037935 142.760896
ID_12220	Australia SE temperate forests	-37.02 142.49
ID_12343	Australia SE temperate forests	-36.025551 146.880966
ID_12332	Australia SE temperate forests	-34.973832 146.47914
ID_12405	Australia SE temperate forests	-33.5603 150.2021
ID_12397	Australia SE temperate forests	-33.7 149.98333
ID_12396	Australia SE temperate forests	-33.81667 149.95
ID_12401	Australia SE temperate forests	-33.94092 150.0552
ID_12349	Australia SE temperate forests	-34.439807 147.100455
ID_12339	Australia SE temperate forests	-35.2225 146.7173
ID_12383	Australia SE temperate forests	-35.24 149.08
ID_12384	Australia SE temperate forests	-35.276 149.086
ID_12382	Australia SE temperate forests	-35.48 148.9
ID_12390	Australia SE temperate forests	-35.50567 149.5351
ID_12400	Australia SE temperate forests	-35.648333 150.05
ID_12329	Australia SE temperate forests	-35.758141 146.407005
ID_12398	Australia SE temperate forests	-35.875317 149.98715
ID_12334	Australia SE temperate forests	-36.125975 146.620954
ID_12348	Australia SE temperate forests	-36.13333 147
ID_12335	Australia SE temperate forests	-36.17611 146.63667
ID_12402	Australia SE temperate forests	-36.191867 150.057767
ID_12336	Australia SE temperate forests	-36.252289 146.668009
ID_12249	Australia SE temperate forests	-36.521806 143.852416
ID_12325	Australia SE temperate forests	-36.45 146.21667
ID_12380	Australia SE temperate forests	-36.4559 148.2636
ID_12237	Australia SE temperate forests	-36.796999 143.348964
ID_12238	Australia SE temperate forests	-36.807056 143.355938
ID_12258	Australia SE temperate forests	-36.835282 144.315989
ID_12247	Australia SE temperate forests	-36.8819 143.7536
ID_12257	Australia SE temperate forests	-36.860767 144.263567
ID_12202	Australia SE temperate forests	-37.13 142.03
ID_12206	Australia SE temperate forests	-37.140176 142.1977
ID_12391	Australia SE temperate forests	-37.132615 149.555793
ID_12223	Australia SE temperate forests	-37.22471 142.53877
ID_12225	Australia SE temperate forests	-37.157181 142.625982
ID_12388	Australia SE temperate forests	-37.151792 149.441308
ID_12217	Australia SE temperate forests	-37.43354 142.4752
ID_12214	Australia SE temperate forests	-37.53333 142.31667
ID_12293	Australia SE temperate forests	-37.52567 145.41597
ID_12298	Australia SE temperate forests	-37.5271 145.5215
ID_12311	Australia SE temperate forests	-37.48841 145.83418
ID_12215	Australia SE temperate forests	-37.62917 142.33472
ID_12248	Australia SE temperate forests	-37.55 143.8333
ID_12278	Australia SE temperate forests	-37.56 145.2
ID_12286	Australia SE temperate forests	-37.632102 145.301316
ID_12300	Australia SE temperate forests	-37.61546 145.60493
ID_12306	Australia SE temperate forests	-37.64148 145.72008
ID_12261	Australia SE temperate forests	-37.7 144.48333
ID_12276	Australia SE temperate forests	-37.7222 145.1458
ID_12283	Australia SE temperate forests	-37.7322 145.2439
ID_12307	Australia SE temperate forests	-37.68333 145.73333
ID_12312	Australia SE temperate forests	-37.6731 145.8831
ID_12271	Australia SE temperate forests	-37.8333 145
ID_12327	Australia SE temperate forests	-37.8 146.3
ID_12289	Australia SE temperate forests	-37.943575 145.3446
ID_12290	Australia SE temperate forests	-37.9306 145.3556
ID_12354	Australia SE temperate forests	-37.91667 147.18333
ID_12372	Australia SE temperate forests	-37.902148 147.764374
ID_12251	Australia SE temperate forests	-38.069216 144.039487
ID_12252	Australia SE temperate forests	-38.1 144.05
ID_12274	Australia SE temperate forests	-38.18333 145.08333
ID_12254	Australia SE temperate forests	-38.41944 144.1725
ID_12269	Australia SE temperate forests	-38.378056 144.905746
ID_12333	Australia SE temperate forests	-38.42517 146.57214
ID_12241	Australia SE temperate forests	-38.54278 143.4775
ID_12246	Australia SE temperate forests	-38.55192 143.75029
ID_12239	Australia SE temperate forests	-38.69715 143.37177
ID_12240	Australia SE temperate forests	-38.70301 143.47679
ID_12242	Australia SE temperate forests	-38.75542 143.55431
G2640	Australia SW woodlands	-34.36113 116.291
G2641	Australia SW woodlands	-34.36291 116.27998
G2643	Australia SW woodlands	-34.95216 116.75884
G2645	Australia SW woodlands	-35.00227 116.65217
G2646	Australia SW woodlands	-34.9521 116.84383
G2647	Australia SW woodlands	-34.95433 116.83952
G2648	Australia SW woodlands	-34.95822 117.43759
G2649	Australia SW woodlands	-33.54495 117.08714
G2650	Australia SW woodlands	-33.18 117.0478
WTx	Australia SW woodlands	-34.4686 115.9222
WTy	Australia SW woodlands	-34.4722 115.9153
ID_11482	Australia SW woodlands	-34.9517 118.081
ID_11477	Australia SW woodlands	-35.01 117.984
ID_11459	Australia SW woodlands	-34.965241 117.463671
ID_11447	Australia SW woodlands	-34.9858 117.2842
ID_11444	Australia SW woodlands	-34.9831 117.2392
ID_11418	Australia SW woodlands	-35.02347232 116.93484285
ID_11411	Australia SW woodlands	-34.95433 116.83952
ID_11405	Australia SW woodlands	-35.0088556 116.690916666666
ID_11399	Australia SW woodlands	-35.015 116.602
ID_11277	Australia SW woodlands	-34.0003306 115.020524999999
ID_11360	Australia SW woodlands	-33.03 116.2
ID_11336	Australia SW woodlands	-33 116
ID_11376	Australia SW woodlands	-32.014722 116.341525
ID_11357	Australia SW woodlands	-30.95 116.18333
ID_11347	Australia SW woodlands	-31.18148031 116.06648099
ID_11345	Australia SW woodlands	-31.932884 116.057289
ID_11365	Australia SW woodlands	-31.88 116.22
ID_11370	Australia SW woodlands	-31.9 116.25
ID_11390	Australia SW woodlands	-31.937 116.516
ID_11353	Australia SW woodlands	-32.3289 116.1353
ID_11393	Australia SW woodlands	-32.283 116.55
ID_11419	Australia SW woodlands	-32.7478 116.9447
ID_11423	Australia SW woodlands	-32.7931 116.9994
ID_11406	Australia SW woodlands	-32.90680807 116.71407513
ID_11368	Australia SW woodlands	-33.44298555 116.23459865
ID_11377	Australia SW woodlands	-33.44360291 116.3421798
ID_11386	Australia SW woodlands	-33.51158192 116.44125123
ID_11402	Australia SW woodlands	-33.47181238 116.61903117
ID_11432	Australia SW woodlands	-33.54495 117.08714
ID_11324	Australia SW woodlands	-33.5871928 115.81254048
ID_11431	Australia SW woodlands	-33.587 117.085
ID_11279	Australia SW woodlands	-33.659 115.035
ID_11288	Australia SW woodlands	-33.7 115.188
ID_11278	Australia SW woodlands	-33.805 115.029
ID_11381	Australia SW woodlands	-33.838 116.382
ID_11275	Australia SW woodlands	-33.946 115.008
ID_11283	Australia SW woodlands	-33.901 115.087
ID_11298	Australia SW woodlands	-33.9226028 115.413033333333
ID_11310	Australia SW woodlands	-34.17667 115.5625
ID_11396	Australia SW woodlands	-34.18 116.6
ID_11408	Australia SW woodlands	-34.23 116.749
ID_11285	Australia SW woodlands	-34.298 115.159
ID_11292	Australia SW woodlands	-34.283 115.275
ID_11296	Australia SW woodlands	-34.292907 115.397582
ID_11407	Australia SW woodlands	-34.3222426 116.72408033
ID_11371	Australia SW woodlands	-34.36291 116.27998
ID_11401	Australia SW woodlands	-34.441 116.617
ID_11464	Australia SW woodlands	-34.366 117.563
ID_11425	Australia SW woodlands	-34.5114556 117.006005555555
ID_11354	Australia SW woodlands	-34.6414222 116.141094444444
ID_11382	Australia SW woodlands	-34.583 116.397
ID_11460	Australia SW woodlands	-34.6891333 117.464033333333
ID_11450	Australia SW woodlands	-34.83 117.35
BWx	Australia W savannas	-31.3558 115.6072
BWy	Australia W savannas	-31.3556 115.6089
Manu_P0_C08	Australia W savannas	-30.224 115.01
Manu_P0_C16	Australia W savannas	-30.181 115.129
Manu_P0_C17	Australia W savannas	-30.114 115.007
Manu_P0_C18	Australia W savannas	-30.229 115.068
Manu_P0_C19	Australia W savannas	-30.241 115.064
Manu_P0_C24	Australia W savannas	-30.179 115.097
S521	Australia W savannas	-30.294935 115.187802
S522	Australia W savannas	-30.192081 115.063095
S523	Australia W savannas	-30.170326 115.011944
S524	Australia W savannas	-30.223691 115.008133
ID_11334	Australia W savannas	-32.03 115.916
ID_11326	Australia W savannas	-32.03 115.82
ID_11280	Australia W savannas	-30.0461 115.0519
ID_11266	Australia W savannas	-28.2394 114.6469
ID_11290	Australia W savannas	-28.44653353 115.22466375
ID_11295	Australia W savannas	-29.14 115.355
ID_11378	Australia W savannas	-29.252677 116.368447
ID_11409	Australia W savannas	-29.52163533 116.78982943
ID_11273	Australia W savannas	-29.727 114.979
ID_11330	Australia W savannas	-29.93096403 115.89805341
ID_11284	Australia W savannas	-30.11 115.12
ID_11331	Australia W savannas	-30.115 115.899
ID_11286	Australia W savannas	-30.1833 115.1619
ID_11287	Australia W savannas	-30.294935 115.187802
ID_11302	Australia W savannas	-30.338 115.473
ID_11404	Australia W savannas	-30.4019 116.6678
ID_11403	Australia W savannas	-30.810674 116.635956
ID_11426	Australia W savannas	-31.188 117.009
ID_11394	Australia W savannas	-31.4 116.552
ID_11315	Australia W savannas	-31.5 115.73
ID_11538	Australia W savannas	-31.48110832 119.23087879
ID_11314	Australia W savannas	-31.6 115.7
ID_11322	Australia W savannas	-31.64310683 115.79146913
ID_11491	Australia W savannas	-31.57 118.215
ID_11505	Australia W savannas	-31.71771894 118.49241556
ID_11523	Australia W savannas	-31.720938 118.872395
ID_11325	Australia W savannas	-31.834 115.819
ID_11511	Australia W savannas	-31.822 118.725
ID_11318	Australia W savannas	-31.85340639 115.76195193
ID_11335	Australia W savannas	-31.88 115.95
ID_11327	Australia W savannas	-32.1 115.84
ID_11329	Australia W savannas	-32.13 115.89
ID_11417	Australia W savannas	-32.12625351 116.93379322
ID_11333	Australia W savannas	-32.32 115.91
ID_11337	Australia W savannas	-32.3 116
ID_11323	Australia W savannas	-32.4396611 115.80095
ID_11436	Australia W savannas	-32.36873546 117.11259054
ID_11319	Australia W savannas	-32.4772444 115.767102777777
ID_11416	Australia W savannas	-32.46463528 116.90350721
ID_11422	Australia W savannas	-32.52567294 116.99711433
ID_11328	Australia W savannas	-32.6289611 115.874922222222
ID_11317	Australia W savannas	-32.92 115.758
ID_11316	Australia W savannas	-33.26667 115.75
ID_11282	Australia W savannas	-33.56443 115.078863
ID_11311	Australia W savannas	-33.5525417 115.563136111111
ID_11294	Australia W savannas	-33.67 115.34
ID_11301	Australia W savannas	-33.721 115.437
ID_11305	Australia W savannas	-33.6563583 115.494563888888
ID_11470	Australia W savannas	-34.1 117.787
MNx	Australia W shrublands	-29.66 121.0664
MNy	Australia W shrublands	-29.6522 121.0733
RLy	Australia W shrublands	-33.1442 121.7031
ID_11503	Australia W shrublands	-34.015 118.431
ID_11413	Australia W shrublands	-20.73535 116.84583
ID_11412	Australia W shrublands	-24.325 116.84166
ID_11234	Australia W shrublands	-24.884 113.66111
ID_11534	Australia W shrublands	-25.7 119.16
ID_11454	Australia W shrublands	-25.80334 117.38
ID_11240	Australia W shrublands	-26.3475 113.9558
ID_11639	Australia W shrublands	-27.6728 121.6283
ID_11530	Australia W shrublands	-32.82 119.037
ID_11597	Australia W shrublands	-32.87927354 120.42514307
ID_11521	Australia W shrublands	-33.08 118.83
ID_11657	Australia W shrublands	-33.217 122.267
ID_11566	Australia W shrublands	-33.25601751 119.75296656
ID_11651	Australia W shrublands	-33.290142 122.126006
ID_11670	Australia W shrublands	-33.28770429 122.69168198
ID_11504	Australia W shrublands	-33.40597157 118.43453785
ID_11652	Australia W shrublands	-33.46707476 122.14992026
ID_11653	Australia W shrublands	-33.467 122.15
ID_11673	Australia W shrublands	-33.73811377 123.04298811
ID_11475	Australia W shrublands	-33.826 117.96
ID_11532	Australia W shrublands	-33.84408495 119.04353003
ID_11541	Australia W shrublands	-33.83069373 119.25557004
ID_11656	Australia W shrublands	-33.818 122.207
ID_11669	Australia W shrublands	-33.762 122.55
ID_11680	Australia W shrublands	-33.82 123.25
ID_11493	Australia W shrublands	-33.93444742 118.26039881
ID_11516	Australia W shrublands	-33.868 118.776
ID_11588	Australia W shrublands	-33.881 120.223
ID_11664	Australia W shrublands	-33.8932 122.332
ID_11514	Australia W shrublands	-34.12528 118.75821
ID_11522	Australia W shrublands	-34.07486 118.86299
ID_11510	Australia W shrublands	-34.20556 118.62332
ID_11512	Australia W shrublands	-34.3007 118.72849
ID_11486	Australia W shrublands	-34.399 118.103
ID_11547	Australia W shrublands	-34.39852524 119.38599214
ID_11540	Australia W shrublands	-34.5234967 119.24776184
ID_11498	Australia W shrublands	-34.649 118.343
Manu_P2_M163	Balkan forests	45.526132 13.717189
Manu_P2_M164	Balkan forests	45.5262 13.717189
Manu_P2_M165	Balkan forests	45.526132 13.7171
S519	Balkan forests	43.14458 16.53216
S689	Balkan forests	42.6223 18.1241
S690	Balkan forests	42.3961 18.8387
ID_8940	Balkan forests	37.027 22.109
ID_8906	Balkan forests	37.384722222222 21.684444444444
ID_9158	Balkan forests	38 23.9
ID_9173	Balkan forests	38 24
ID_9159	Balkan forests	38.1 23.9
ID_8907	Balkan forests	38.8 21.7
ID_8911	Balkan forests	38.91 21.74
ID_8918	Balkan forests	38.91 21.83
ID_8962	Balkan forests	39.38 22.25
ID_8856	Balkan forests	39.81 20.77
ID_9004	Balkan forests	40.13333 22.58333
ID_8908	Balkan forests	40.2 21.7
ID_8917	Balkan forests	40.3 21.8
ID_8893	Balkan forests	40.4 21.3
ID_9135	Balkan forests	40.527111 23.761051
ID_8887	Balkan forests	40.6 21.2
ID_8861	Balkan forests	40.940039 20.813319
ID_8882	Balkan forests	40.907759 21.117659
ID_8885	Balkan forests	40.913229 21.168028
ID_8814	Balkan forests	41 20
ID_8888	Balkan forests	40.998611 21.216615
ID_9333	Balkan forests	41.1 24.9
ID_8868	Balkan forests	41.209016 20.911923
ID_8984	Balkan forests	41.180025 22.452982
ID_9007	Balkan forests	41.225723 22.610268
ID_9023	Balkan forests	41.2 22.7
ID_8844	Balkan forests	41.315643 20.571118
ID_8726	Balkan forests	42.15861 19.00417
ID_8774	Balkan forests	42.480556 19.501111
ID_8802	Balkan forests	42.49278 19.81139
ID_8633	Balkan forests	42.6223 18.1241
ID_8778	Balkan forests	42.60111 19.52694
ID_8785	Balkan forests	42.586389 19.603611
ID_8565	Balkan forests	42.9731 16.995
ID_8575	Balkan forests	42.9639 17.1031
ID_8722	Balkan forests	43 19
ID_8682	Balkan forests	43.320167 18.633944
ID_8686	Balkan forests	43.3 18.7
ID_8485	Balkan forests	43.8047 15.96711
ID_8620	Balkan forests	44 18
ID_8513	Balkan forests	44.12346 16.2373
ID_8455	Balkan forests	44.19 15.52
ID_8457	Balkan forests	44.16 15.58
ID_8442	Balkan forests	44.46 15.4
ID_8426	Balkan forests	44.64383 15.17916
ID_8446	Balkan forests	44.59 15.44
ID_8463	Balkan forests	44.8 15.6
ID_8454	Balkan forests	44.91694 15.51278
ID_8349	Balkan forests	45.109098 14.346942
ID_8277	Balkan forests	45.27 13.49
ID_8337	Balkan forests	45.3 14.2
ID_8302	Balkan forests	45.45 13.81666667
ID_8338	Balkan forests	45.5 14.2
ID_8272	Balkan forests	45.59 13.44
ID_8311	Balkan forests	45.6 13.9
ID_8319	Balkan forests	45.6 14
ID_8362	Balkan forests	45.64 14.44
ID_8395	Balkan forests	45.6 14.7
ID_8396	Balkan forests	45.7 14.7
ID_8320	Balkan forests	45.8 14
ID_8339	Balkan forests	45.8 14.2
ID_8316	Balkan forests	46.34889 13.98361
ID_8312	Balkan forests	46.365 13.9225
DMx	Baltic mixed forests	56.0917 10.2153
DMy	Baltic mixed forests	56.0918 10.2153
S1157	Baltic mixed forests	53.1819444444 13.8211111111
S1159	Baltic mixed forests	55.0430555556 12.2619444444
S1166	Baltic mixed forests	53.1836111111 13.8213888889
S1167	Baltic mixed forests	56.0125 12.0863888889
S1176	Baltic mixed forests	53.1975 13.8713888889
S1178	Baltic mixed forests	53.1675 13.8358333333
S422	Baltic mixed forests	56.006991 12.342734
S423	Baltic mixed forests	55.990471 12.274642
S424	Baltic mixed forests	56.046918 12.330929
S425	Baltic mixed forests	56.017458 12.358131
S426	Baltic mixed forests	56.026371 12.336392
ID_8301	Baltic mixed forests	52.8166 13.8166
ID_8308	Baltic mixed forests	52.866 13.883
ID_8285	Baltic mixed forests	53.1 13.61
ID_8317	Baltic mixed forests	53.1 13.99
ID_8283	Baltic mixed forests	53.38 13.56
ID_8112	Baltic mixed forests	53.492 12.0405
ID_8622	Baltic mixed forests	53.5 18
ID_7925	Baltic mixed forests	53.7166667 10.8916667
ID_7946	Baltic mixed forests	53.71972222 10.99111111
ID_7969	Baltic mixed forests	53.71805556 11.10583333
ID_7989	Baltic mixed forests	53.74916667 11.22694444
ID_7875	Baltic mixed forests	53.91 10.6
ID_8054	Baltic mixed forests	53.87527778 11.585
ID_8623	Baltic mixed forests	54 18
ID_7797	Baltic mixed forests	54.09838 10.26037
ID_8247	Baltic mixed forests	54.05 13.22
ID_8274	Baltic mixed forests	54.08194 13.445
ID_8276	Baltic mixed forests	54.11 13.48
ID_8629	Baltic mixed forests	54.24269 18.094525
ID_7767	Baltic mixed forests	54.3233 10.1228
ID_8245	Baltic mixed forests	54.25 13.2
ID_8637	Baltic mixed forests	54.33 18.16
ID_7779	Baltic mixed forests	54.3613 10.1874
ID_8253	Baltic mixed forests	54.5 13.3
ID_8588	Baltic mixed forests	54.75 17.43
ID_8106	Baltic mixed forests	55 12
ID_8186	Baltic mixed forests	54.97933 12.54638
ID_8053	Baltic mixed forests	55.41667 11.58333
ID_8065	Baltic mixed forests	55.483 11.633
ID_7629	Baltic mixed forests	55.54 9.16
ID_7687	Baltic mixed forests	55.5 9.5
ID_8116	Baltic mixed forests	55.62 12.0767
ID_8138	Baltic mixed forests	55.57 12.21
ID_7730	Baltic mixed forests	55.61506 9.83992
ID_7994	Baltic mixed forests	55.73401 11.27953
ID_8239	Baltic mixed forests	55.6583 13.0806
ID_8262	Baltic mixed forests	55.68688 13.36487
ID_7679	Baltic mixed forests	55.73539785 9.43288763
ID_7734	Baltic mixed forests	55.67839 9.8545
ID_7681	Baltic mixed forests	55.77078 9.47306
ID_7748	Baltic mixed forests	56.03111 9.95639
ID_8148	Baltic mixed forests	55.96667 12.25
ID_8257	Baltic mixed forests	55.959 13.3358
ID_7765	Baltic mixed forests	56.1 10.1
ID_7789	Baltic mixed forests	56.10020776 10.23895618
ID_8288	Baltic mixed forests	56.08333 13.65
ID_7696	Baltic mixed forests	56.12999156 9.54131711
ID_7704	Baltic mixed forests	56.10624 9.61843
ID_7693	Baltic mixed forests	56.167525 9.53023
ID_7817	Baltic mixed forests	56.30132 10.37905
ID_7688	Baltic mixed forests	56.2639 9.5018
ID_7550	Baltic mixed forests	56.5292 8.7561
ID_8176	Baltic mixed forests	56.56 12.43
ID_7603	Baltic mixed forests	56.59764 9.038831
ID_7674	Baltic mixed forests	56.8 9.4
ID_7788	Baltic mixed forests	56.9356 10.22168
ID_7527	Baltic mixed forests	56.92 8.62
ID_7676	Baltic mixed forests	57.12972 9.42028
ID_7698	Baltic mixed forests	57.18 9.55
ID_7723	Baltic mixed forests	57.4209 9.7704
ID_7736	Baltic mixed forests	57.509998 9.87
G4530	Benelux Atlantic mixed forests	50.81111 4.377121
G5059	Benelux Atlantic mixed forests	50.79956 4.49266
G5064	Benelux Atlantic mixed forests	51.25466 5.77072
S437	Benelux Atlantic mixed forests	51.81085 3.861609
[truncated: 9,637 more rows]
