# Supplementary material for: Global patterns in endemicity and vulnerability of soil fungi
Source: Glob Chang Biol. 2022 Sep 2;28(22):6696–710. doi: 10.1111/gcb.16398 (PMC9826061; doi:10.1111/gcb.16398)
Supplement: Supplementary file 4 — Table S2 [file GCB-28-6696-s003.xlsx]

## Sheet: Table S2
SampleID	Project	Endemicity	Vulnerability	Conservation_priorities	latitude	longitude
AV108	GSMc	included	included	included	-0.6445	-72.3969
AV109	GSMc	included	included	included	-0.6253	-72.3982
AV110	GSMc	included	included	included	-0.627	-72.3946
AV111	GSMc	included	included	included	-0.6426	-72.0778
AV114	GSMc	included	included	included	-0.9323	-71.606
AV115	GSMc	included	included	included	-4.0083	-69.8964
AV117	GSMc	included	included	included	-4.0086	-69.8975
AV118	GSMc	included	included	included	-4.0125	-69.8972
AV119	GSMc	included	included	included	-4.0042	-69.897
AV121	GSMc	included	included	included	-4.0017	-69.895
AV122	GSMc	included	included	included	-4.054	-69.985
AV123	GSMc	included	included	included	4.867	-75.25
AV124	GSMc	included	included	included	4.867	-75.167
AV125	GSMc	included	included	included	4.867	-75.133
AV126	GSMc	included	included	included	6.7533	-75.4917
AV127	GSMc	included	included	included	6.705	-75.4667
AV128	GSMc	included	included	included	6.7017	-75.4717
AV201	GSMc	included	included	included	-0.6446	-72.0713
AV203	GSMc	included	included	included	-0.5628	-72.1131
AV204	GSMc	included	included	included	-0.6324	-72.0868
AV205	GSMc	included	included	included	-0.6366	-72.0721
AV206	GSMc	included	included	included	-0.6211	-72.398
AV207	GSMc	included	included	included	-0.6161	-72.401
AV208	GSMc	included	included	included	-0.6003	-72.4053
AV209	GSMc	included	included	included	5.768	-73.4252
AV210	GSMc	included	included	included	4.882	-75.17
AV211	GSMc	included	included	included	4.88272	-75.1708
AV212	GSMc	included	included	included	4.9183	-75.2674
AV214	GSMc	included	included	included	6.25972	-75.5033
AV215	GSMc	included	included	included	4.88	-75.19
AV217	GSMc	included	included	included	5.717	-73.43
AV219	GSMc	included	included	included	-3.997	-69.898
AV222	GSMc	included	included	included	-3.995	-69.898
AV223	GSMc	included	included	included	-4.054	-69.985
AV224	GSMc	included	included	included	-3.9997	-69.8947
AV225	GSMc	included	included	included	-3.993	-69.895
AV226	GSMc	included	included	included	11.183	-74.236
AV227	GSMc	included	included	included	5.8862	-74.853
AV228	GSMc	included	included	included	6.499	-75.554
AV229	GSMc	included	included	included	6.75361	-75.4844
Camila01	GSMc	included	included	included	-4.32608	-70.006
Camila02	GSMc	included	included	included	-4.32335	-70.0029
Camila03	GSMc	included	included	included	-4.32072	-70.0026
Camila04	GSMc	included	included	included	-4.42538	-70.0713
Camila05	GSMc	included	included	included	-4.41938	-70.059
Camila06	GSMc	included	included	included	-4.42648	-70.0753
Camila07	GSMc	included	included	included	-4.33587	-70.0104
Camila08	GSMc	included	included	included	-4.34593	-70.0208
Camila09	GSMc	included	included	included	-4.35277	-70.0273
Camila10	GSMc	included	included	included	-1.7403	-51.4449
Camila11	GSMc	included	included	included	-1.7245	-51.4543
Camila12	GSMc	included	included	included	-1.71752	-51.4527
Camila13	GSMc	included	included	included	-1.73677	-51.4617
Camila14	GSMc	included	included	included	-1.73832	-51.4586
Camila15	GSMc	included	included	included	-1.73942	-51.4563
Camila16	GSMc	included	included	included	-1.78038	-51.4285
Camila17	GSMc	included	included	included	-1.77133	-51.4271
Camila18	GSMc	included	included	included	-1.7747	-51.4178
Camila19	GSMc	included	included	included	-1.74282	-51.3871
Camila20	GSMc	included	included	included	-1.7431	-51.3873
Camila21	GSMc	included	included	included	-1.74335	-51.3872
Camila22	GSMc	included	included	included	-1.90005	-61.4614
Camila23	GSMc	included	included	included	-1.91293	-61.4602
Camila24	GSMc	included	included	included	-1.926	-61.4529
Camila26	GSMc	included	included	included	-1.95512	-61.4447
Camila27	GSMc	included	included	included	-1.96527	-61.4854
Camila28	GSMc	included	included	included	-3.08725	-60.8436
Camila29	GSMc	included	included	included	-3.07933	-60.7768
Camila30	GSMc	included	included	included	-3.03988	-60.7695
Camila31	GSMc	included	included	included	-2.55622	-60.3222
Camila32	GSMc	included	included	included	-2.56035	-60.3228
Camila33	GSMc	included	included	included	-2.56315	-60.3261
Camila34	GSMc	included	included	included	-2.55518	-60.3198
Camila35	GSMc	included	included	included	-2.55667	-60.3208
Camila36	GSMc	included	included	included	-2.566	-60.3207
Camila37	GSMc	included	included	included	-33.3633	-70.2861
Camila38	GSMc	included	included	included	-53.6886	-70.9758
Camila39	GSMc	included	included	included	-54.992	-67.68
Camila40	GSMc	included	included	included	-2.58758	-60.0329
Camila41	GSMc	included	included	included	-2.5708	-60.02
Camila42	GSMc	included	included	included	-2.58157	-60.0306
Darta01	GSMc	included	included	included	57.3648	24.6187
Darta02	GSMc	included	included	included	56.5641	24.0755
Darta04	GSMc	included	included	included	56.3629	24.3203
Darta05	GSMc	included	included	included	56.9193	22.6914
Darta07	GSMc	included	included	included	57.0586	22.7193
Darta08	GSMc	included	included	included	56.6127	23.1564
Darta10	GSMc	included	included	included	56.2579	25.4245
Darta11	GSMc	included	included	included	56.6322	24.3505
Darta12	GSMc	included	included	included	56.6579	24.3379
Darta13	GSMc	included	included	included	56.5699	24.1462
Darta14	GSMc	included	included	included	56.5694	24.1474
Darta16	GSMc	included	included	included	57.0776	22.6804
Darta17	GSMc	included	included	included	56.4783	24.1128
Darta19	GSMc	included	included	included	56.6067	22.8506
Darta20	GSMc	included	included	included	56.2955	27.2865
Darta21	GSMc	included	included	included	57.1905	21.9023
Darta22	GSMc	included	included	included	57.6558	26.0974
Darta23	GSMc	included	included	included	56.9997	23.4256
Darta25	GSMc	included	included	included	56.8994	25.1817
Darta26	GSMc	included	included	included	56.8407	25.3932
Darta28	GSMc	included	included	included	56.723	22.9943
Darta29	GSMc	included	included	included	56.7404	24.9396
Darta30	GSMc	included	included	included	56.6914	25.2022
Darta31	GSMc	included	included	included	57.0466	25.0773
EO075	GSMc	included	included	included	31.6396	-7.12503
EO076	GSMc	included	included	included	31.4722	-7.41198
EO077	GSMc	included	included	included	31.5136	-9.65419
EO080	GSMc	included	included	included	31.7193	-6.99617
EO081	GSMc	included	included	included	31.7005	-6.95807
EO084	GSMc	included	included	included	31.6578	-6.92633
EO086	GSMc	included	included	included	31.5553	-6.99173
EO087	GSMc	included	included	included	33.3144	-5.1342
EO088	GSMc	included	included	included	33.3618	-5.14265
EO090	GSMc	included	included	included	31.6829	-7.03608
EO091	GSMc	included	included	included	31.2729	-7.83195
G2536	GSMc	included	included	included	58.4624	26.8208
G2570	GSMc	included	included	included	58.2704	27.3098
G2640	GSMc	included	included	included	-34.3611	116.291
G2641	GSMc	included	included	included	-34.3629	116.28
G2643	GSMc	included	included	included	-34.9522	116.759
G2645	GSMc	included	included	included	-35.0023	116.652
G2646	GSMc	included	included	included	-34.9521	116.844
G2647	GSMc	included	included	included	-34.9543	116.84
G2648	GSMc	included	included	included	-34.9582	117.438
G2649	GSMc	included	included	included	-33.545	117.087
G2650	GSMc	included	included	included	-33.18	117.048
G2653	GSMc	included	included	included	-9.4347	147.352
G2655	GSMc	included	included	included	-9.4448	147.349
G2657	GSMc	included	included	included	-9.44475	147.35
G2658	GSMc	included	included	included	-9.43501	147.376
G2659	GSMc	included	included	included	-9.41755	147.378
G2660	GSMc	included	included	included	-9.42183	147.369
G2661	GSMc	included	included	included	-6.63903	146.909
G2662	GSMc	included	included	included	-6.71287	146.807
G2663	GSMc	included	included	included	-7.30435	147.103
G2664	GSMc	included	included	included	-7.30579	147.118
G2666	GSMc	included	included	included	-7.30575	147.113
G2667	GSMc	included	included	included	-7.30501	147.118
G2669	GSMc	included	included	included	-7.30364	147.132
G2674	GSMc	included	included	included	-7.28121	147.125
G2675	GSMc	included	included	included	-6.65241	146.891
G2676	GSMc	included	included	included	-6.05495	145.236
G2677	GSMc	included	included	included	-6.01732	145.416
G2678	GSMc	included	included	included	-6.01488	145.413
G2679	GSMc	included	included	included	-6.01602	145.409
G2700	GSMc	included	included	included	-5.79035	145.058
G2728	GSMc	included	included	included	-5.82124	145.141
G2729	GSMc	included	included	included	-5.81546	145.155
G2730	GSMc	included	included	included	-5.8146	145.158
G2732	GSMc	included	included	included	-5.9305	145.033
G2733	GSMc	included	included	included	-5.9305	145.034
G2734	GSMc	included	included	included	-6.0145	144.991
G2735	GSMc	included	included	included	-6.3755	145.256
G2736	GSMc	included	included	included	-6.3755	145.244
G2737	GSMc	included	included	included	-6.36192	145.276
G2738	GSMc	included	included	included	-6.35808	145.276
G2739	GSMc	included	included	included	-6.35308	145.278
G2740	GSMc	included	included	included	-6.20283	145.317
G2741	GSMc	included	included	included	-6.19783	145.325
G2742	GSMc	included	included	included	-6.19333	145.343
G2743	GSMc	included	included	included	-16.7606	145.975
G2744	GSMc	included	included	included	-12.5783	131.117
G2745	GSMc	included	included	included	-12.7188	131.745
G2747	GSMc	included	included	included	-12.7622	132.752
G2748	GSMc	included	included	included	-13.0445	132.462
G2749	GSMc	included	included	included	-13.8419	131.819
G2750	GSMc	included	included	included	-13.7655	131.44
G2751	GSMc	included	included	included	-13.5322	131.318
G2754	GSMc	included	included	included	-12.6725	131.071
G2755	GSMc	included	included	included	-12.7014	130.998
G2756	GSMc	included	included	included	3.7275	101.713
G2757	GSMc	included	included	included	3.71142	101.738
G2758	GSMc	included	included	included	3.71025	101.715
G2760	GSMc	included	included	included	3.30333	101.62
G2761a	GSMc	included	included	included	3.21667	101.84
G2830y	GSMc	included	included	included	58.5846	23.5702
G2834	GSMc	included	included	included	66.7087	20.0999
G2835	GSMc	included	included	included	68.2259	21.9452
G2836	GSMc	included	included	included	68.6035	21.7452
G2838	GSMc	included	included	included	69.8906	21.5711
G2839z	GSMc	included	included	included	70.1473	24.7869
G2840	GSMc	included	included	included	68.0636	24.0339
G2907	GSMc	included	included	included	20.349	105.596
G2966	GSMc	included	included	included	22.3516	103.782
G2969	GSMc	included	included	included	22.3217	103.787
G3050	GSMc	included	included	included	29.4564	79.228
G3051	GSMc	included	included	included	29.4935	79.1376
G3055	GSMc	included	included	included	14.2699	74.7572
G3056	GSMc	included	included	included	14.2766	74.7386
G3057	GSMc	included	included	included	13.4956	75.2251
G3059	GSMc	included	included	included	13.5224	75.018
G3060	GSMc	included	included	included	13.4544	75.0221
G3477	GSMc	included	included	included	32.6899	-17.1192
G3478	GSMc	included	included	included	36.7779	12.0023
G3480	GSMc	included	included	included	36.7808	12.0022
G3481	GSMc	included	included	included	36.778	12.0182
G3484	GSMc	included	included	included	36.7759	12.0118
G3485	GSMc	included	included	included	36.7812	12.0118
G3487	GSMc	included	included	included	36.8185	12.015
G3488	GSMc	included	included	included	36.785	12.0423
G3490	GSMc	included	included	included	36.7701	12.0247
G3492	GSMc	included	included	included	36.7354	12.0242
G3493	GSMc	included	included	included	36.7388	12.0302
G3494	GSMc	included	included	included	36.7584	12.021
G3501	GSMc	included	included	included	36.8089	12.0131
G3504	GSMc	included	included	included	36.7778	12.0083
G3506	GSMc	included	included	included	36.7794	11.9752
G3517	GSMc	included	included	included	46.896	8.451
G3531	GSMc	included	included	included	58.3827	24.3231
G3533	GSMc	included	included	included	18.51	98.44
G3534	GSMc	included	included	included	19.5	97.97
G3535	GSMc	included	included	included	19.41	98.86
G3537	GSMc	included	included	included	20.08	99.16
G3540	GSMc	included	included	included	18.833	98.887
G3573	GSMc	included	included	included	57.179	24.844
G3574	GSMc	included	included	excluded	57.1525	24.8486
G3575	GSMc	included	included	excluded	56.9226	23.9848
G3579	GSMc	included	included	included	57.288	22.721
G3581	GSMc	included	included	included	57.6288	22.2878
G3582	GSMc	included	included	included	57.6318	22.3927
G3585	GSMc	included	included	included	57.4443	22.6487
G3593	GSMc	included	included	included	58.5312	23.1117
G3601	GSMc	included	included	excluded	56.9705	24.1428
G3602	GSMc	included	included	included	57.4543	26.3477
G4006	GSMc	included	included	included	11.3097	-73.9307
G4009	GSMc	included	included	included	11.3657	-73.117
G4010	GSMc	included	included	included	12.2134	-72.177
G4017	GSMc	included	included	included	11.2612	-73.6041
G4018	GSMc	included	included	included	11.253	-73.6685
G4023	GSMc	included	included	included	11.2602	-73.6965
G4024	GSMc	included	included	included	11.2843	-74.0116
G4025	GSMc	included	included	included	11.2296	-73.8255
G4032	GSMc	included	included	included	34.1911	-3.50526
G4033	GSMc	included	included	included	34.1948	-3.49576
G4036	GSMc	included	included	included	35.2193	-2.97827
G4047	GSMc	included	included	included	35.0378	-3.62174
G4048	GSMc	included	included	included	35.1833	-4.14392
G4049	GSMc	included	included	included	35.1232	-4.47153
G4050	GSMc	included	included	included	35.2839	-4.99554
G4051	GSMc	included	included	included	35.1176	-4.99855
G4052	GSMc	included	included	included	35.1633	-5.22749
G4053	GSMc	included	included	included	40.6846	39.657
G4057	GSMc	included	included	included	40.5068	39.424
G4058	GSMc	included	included	included	40.2353	39.4503
G4059	GSMc	included	included	included	40.3163	40.2349
G4062	GSMc	included	included	included	40.4408	40.8223
G4063	GSMc	included	included	included	40.681	41.3477
G4064	GSMc	included	included	included	41.2318	41.8202
G4066	GSMc	included	included	included	41.3732	41.6247
G4067	GSMc	included	included	included	40.842	40.4885
G4068	GSMc	included	included	included	40.8284	39.7028
G4069	GSMc	included	included	included	40.8749	39.5193
G4072	GSMc	included	included	included	41.0169	39.4955
G4073	GSMc	included	included	included	41.0167	39.4968
G4093	GSMc	included	included	excluded	58.653	26.5974
G4128	GSMc	included	included	included	58.5831	22.9322
G4137	GSMc	included	included	included	38.8756	-78.2089
G4139	GSMc	included	included	included	39.4728	-78.1623
G4141	GSMc	included	included	included	39.9414	-77.8698
G4142	GSMc	included	included	included	39.8965	-77.4821
G4143	GSMc	included	included	included	40.7812	-76.131
G4144	GSMc	included	included	included	41.4247	-75.531
G4145	GSMc	included	included	included	41.3049	-75.2021
G4146	GSMc	included	included	included	41.3157	-74.6649
G4147	GSMc	included	included	included	42.1835	-74.1994
G4148	GSMc	included	included	included	42.8653	-73.0188
G4149	GSMc	included	included	included	42.8629	-72.5198
G4150	GSMc	included	included	included	42.4918	-72.2275
G4151	GSMc	included	included	included	42.5246	-71.6343
G4152	GSMc	included	included	included	64.226	-20.634
G4153	GSMc	included	included	included	64.5008	-21.397
G4175	GSMc	included	included	excluded	57.9181	25.8744
G4205	GSMc	included	included	included	59.6459	25.5073
G4231	GSMc	included	included	excluded	59.4525	24.8583
G4262	GSMc	included	included	included	58.1045	26.0071
G4305	GSMc	included	included	included	58.7202	22.4661
G4314	GSMc	included	included	included	35.9707	-115.539
G4315	GSMc	included	included	included	36.2755	-115.672
G4316	GSMc	included	included	included	36.9736	-113.982
G4317	GSMc	included	included	included	37.1467	-113.872
G4318	GSMc	included	included	included	37.1992	-113.777
G4319	GSMc	included	included	included	37.3134	-113.536
G4320	GSMc	included	included	included	37.2348	-113.64
G4321	GSMc	included	included	included	36.282	-111.981
G4322	GSMc	included	included	included	36.3688	-112.123
G4323	GSMc	included	included	included	35.3826	-111.527
G4324	GSMc	included	included	included	35.3256	-111.688
G4325	GSMc	included	included	included	35.3312	-111.708
G4328	GSMc	included	included	included	34.9901	-111.746
G4329	GSMc	included	included	included	32.4352	-110.758
G4332	GSMc	included	included	included	32.4405	-110.786
G4334	GSMc	included	included	included	32.8757	-108.22
G4335	GSMc	included	included	included	32.9513	-108.207
G4336	GSMc	included	included	included	32.6417	-108.343
G4339	GSMc	included	included	included	37.2925	-118.168
G4340	GSMc	included	included	included	36.2895	-117.996
G4341	GSMc	included	included	included	33.7093	-117.626
G4360	GSMc	included	included	included	58.5538	23.5951
G4379	GSMc	included	included	excluded	57.5429	26.4524
G4380	GSMc	included	included	included	57.5247	26.4851
G4401	GSMc	included	included	excluded	57.9188	26.6353
G4445	GSMc	included	included	included	58.5456	26.3793
G4456	GSMc	included	included	included	57.4384	27.3008
G4499	GSMc	included	included	included	59.1281	25.764
G4530	GSMc	included	included	excluded	50.8111	4.37712
G4535	GSMc	included	included	excluded	58.9361	26.0736
G4548	GSMc	included	included	included	49.9854	14.5484
G4549	GSMc	included	included	included	50.0187	14.5343
G4553	GSMc	included	included	included	57.8555	24.5383
G4603	GSMc	included	included	included	58.2454	26.6863
G4633	GSMc	included	included	included	57.7152	27.0577
G4634	GSMc	included	included	included	57.543	26.9449
G4635	GSMc	included	included	excluded	57.5291	26.8651
G4677	GSMc	included	included	included	58.2617	21.9127
G4708	GSMc	included	included	included	44.1527	-123.426
G4709	GSMc	included	included	included	43.876	-122.696
G4710	GSMc	included	included	included	43.634	-122.163
G4711	GSMc	included	included	included	43.744	-121.979
G4712	GSMc	included	included	included	43.47	-121.862
G4713	GSMc	included	included	included	42.9786	-122.13
G4714	GSMc	included	included	included	42.736	-121.969
G4715	GSMc	included	included	included	41.081	-120.9
G4716	GSMc	included	included	included	40.667	-120.658
G4717	GSMc	included	included	included	40.39	-120.6
G4718	GSMc	included	included	included	39.7856	-120.073
G4719	GSMc	included	included	included	39.2	-120.4
G4720	GSMc	included	included	included	39.059	-120.576
G4721	GSMc	included	included	included	39.0068	-120.933
G4722	GSMc	included	included	included	37.8707	-122.243
G4723	GSMc	included	included	included	58.6285	23.4344
G4754	GSMc	included	included	included	59.2568	26.2269
G4785	GSMc	included	included	included	58.9976	23.74
G4900	GSMc	included	included	included	22.1212	-83.971
G4901	GSMc	included	included	included	22.5431	-83.7051
G4902	GSMc	included	included	included	22.651	-83.7133
G4903	GSMc	included	included	included	22.7536	-83.3834
G4904	GSMc	included	included	included	22.6028	-81.3161
G4905	GSMc	included	included	included	22.4298	-81.1509
G4906	GSMc	included	included	included	22.2795	-81.1901
G4907	GSMc	included	included	included	22.1581	-80.8222
G4908	GSMc	included	included	included	22.3032	-79.2159
G4909	GSMc	included	included	included	22.3496	-78.8325
G4910	GSMc	included	included	included	21.5085	-77.0352
G4911	GSMc	included	included	included	20.1683	-76.513
G4912	GSMc	included	included	included	20.1954	-76.4524
G4913	GSMc	included	included	excluded	20.3537	-76.5457
G4914	GSMc	included	included	included	20.7788	-76.3049
G4915	GSMc	included	included	included	20.838	-76.1317
G4916	GSMc	included	included	included	20.0065	-75.6167
G4917	GSMc	included	included	included	20.0113	-75.6368
G4918	GSMc	included	included	included	19.9756	-75.8395
G4919	GSMc	included	included	included	20.0167	-75.7779
G4922	GSMc	included	included	excluded	57.5745	26.5331
G4927	GSMc	included	included	included	61.1831	-45.3733
G4928	GSMc	included	included	included	61.1625	-45.4068
G4929	GSMc	included	included	included	64.2012	-51.6216
G4930	GSMc	included	included	included	64.2017	-51.5926
G4931	GSMc	included	included	included	64.1819	-51.727
G4932	GSMc	included	included	included	67.024	-50.6475
G4933	GSMc	included	included	included	67.0295	-50.6793
G4934	GSMc	included	included	included	66.9503	-53.707
G4935	GSMc	included	included	included	66.9552	-53.6952
G4936	GSMc	included	included	included	67.0103	-50.7695
G4937	GSMc	included	included	included	67.003	-50.77
G4947	GSMc	included	included	included	-1.8167	30.7436
G4948	GSMc	included	included	included	-1.7021	30.6787
G4949	GSMc	included	included	included	-1.8135	30.7103
G4950	GSMc	included	included	included	-0.3735	30.1137
G4951	GSMc	included	included	included	1e-06	30.8986
G4952	GSMc	included	included	included	-0.0915	30.0069
G4953	GSMc	included	included	included	0.79925	30.0922
G4954	GSMc	included	included	included	0.6461	30.3893
G4955	GSMc	included	included	included	-1.8268	29.3531
G4956	GSMc	included	included	included	-2.4493	29.1017
G4957	GSMc	included	included	included	-2.3697	30.1813
G4959	GSMc	included	included	included	-2.6112	29.7578
G4960	GSMc	included	included	included	0.5769	9.33599
G4961	GSMc	included	included	included	0.5701	9.3243
G4962	GSMc	included	included	included	0.4574	9.7278
G4963	GSMc	included	included	included	-1.8026	10.929
G4964	GSMc	included	included	included	-1.8354	10.9139
G4965	GSMc	included	included	included	-1.4316	10.5817
G4966	GSMc	included	included	included	-0.5131	10.2801
G4967	GSMc	included	included	included	-0.1023	11.3824
G4968	GSMc	included	included	included	-0.0879	11.3132
G4969	GSMc	included	included	included	-0.0623	11.2728
G4970	GSMc	included	included	included	1.3706	11.5856
G4971	GSMc	included	included	included	1.4139	11.6204
G4972	GSMc	included	included	included	1.3304	11.6785
G4973	GSMc	included	included	included	0.8198	11.4538
G4974	GSMc	included	included	included	0.7987	11.5281
G4975	GSMc	included	included	included	26.0946	91.6959
G4976	GSMc	included	included	included	26.1324	92.3689
G4977	GSMc	included	included	included	25.8307	92.8777
G4978	GSMc	included	included	included	25.1184	93.0153
G4979	GSMc	included	included	included	25.2467	92.3796
G4980	GSMc	included	included	included	25.5481	91.8884
G4981	GSMc	included	included	included	25.2559	91.5045
G4982	GSMc	included	included	included	25.357	91.606
G4983	GSMc	included	included	included	25.5024	91.2845
G4984	GSMc	included	included	included	25.5853	90.8078
G4985	GSMc	included	included	included	25.6094	90.7418
G4986	GSMc	included	included	included	25.6451	90.6994
G4987	GSMc	included	included	included	25.5671	90.5423
G4988	GSMc	included	included	included	26.1724	90.5502
G4989	GSMc	included	included	included	26.3413	90.5226
G4990	GSMc	included	included	included	27.4927	90.6536
G4991	GSMc	included	included	included	27.5005	89.8681
G4992	GSMc	included	included	included	27.646	89.8149
G4993	GSMc	included	included	included	27.5181	89.7622
G4994	GSMc	included	included	included	27.487	89.3226
G4995	GSMc	included	included	included	27.493	89.359
G4996	GSMc	included	included	included	26.6833	89.2861
G4997	GSMc	included	included	included	26.6591	89.3408
G4998	GSMc	included	included	included	26.5635	89.5377
G4999	GSMc	included	included	included	26.6433	90.2611
G5000	GSMc	included	included	included	26.4816	91.1033
G5001	GSMc	included	included	included	26.2474	91.5459
G5004	GSMc	included	included	included	60.4778	25.1463
G5005	GSMc	included	included	included	61.9023	26.0368
G5006	GSMc	included	included	included	62.837	25.4843
G5007	GSMc	included	included	included	63.1959	24.1858
G5008	GSMc	included	included	included	63.4115	23.9175
G5009	GSMc	included	included	included	61.9097	23.4037
G5010	GSMc	included	included	included	61.8475	24.2878
G5011	GSMc	included	included	excluded	60.2069	24.9626
G5012	GSMc	included	included	included	60.9997	-149.501
G5013	GSMc	included	included	included	61.7019	-150.008
G5014	GSMc	included	included	included	62.0008	-150.185
G5015	GSMc	included	included	included	63.39	-148.895
G5016	GSMc	included	included	included	63.7134	-149.221
G5017	GSMc	included	included	included	68.2007	-149.405
G5018	GSMc	included	included	included	68.13	-149.474
G5019	GSMc	included	included	included	66.9616	-150.341
G5020	GSMc	included	included	included	66.0688	-150.164
G5021	GSMc	included	included	included	64.3103	-146.619
G5022	GSMc	included	included	included	63.6059	-145.871
G5023	GSMc	included	included	included	62.6367	-145.472
G5024	GSMc	included	included	included	61.7578	-148.591
G5025	GSMc	included	included	included	29.6805	-94.6324
G5026	GSMc	included	included	included	29.5722	-94.3918
G5027	GSMc	included	included	included	30.3076	-93.7304
G5028	GSMc	included	included	included	30.3338	-94.6351
G5029	GSMc	included	included	included	30.3576	-94.0962
G5030	GSMc	included	included	included	30.4697	-94.3502
G5031	GSMc	included	included	included	30.2777	-94.5418
G5032	GSMc	included	included	included	18.4515	-65.9061
G5033	GSMc	included	included	included	18.3146	-65.747
G5036	GSMc	included	included	included	17.9418	-66.9484
G5037	GSMc	included	included	included	18.145	-66.9669
G5038	GSMc	included	included	included	18.3907	-64.7073
G5039	GSMc	included	included	included	18.4047	-64.6605
G5040	GSMc	included	included	included	18.4451	-64.5253
G5041	GSMc	included	included	included	15.5847	-61.4742
G5042	GSMc	included	included	included	15.3516	-61.32
G5043	GSMc	included	included	included	15.2567	-61.3428
G5044	GSMc	included	included	included	15.375	-61.3401
G5045	GSMc	included	excluded	excluded	15.5028	-61.2582
G5046	GSMc	included	included	included	16.3137	-61.798
G5047	GSMc	included	included	included	16.1856	-61.745
G5048	GSMc	included	included	included	16.0426	-61.6407
G5049	GSMc	included	included	excluded	60.2015	24.8657
G5059	GSMc	included	included	included	50.7996	4.49266
G5060	GSMc	included	included	included	50.0332	4.72309
G5061	GSMc	included	included	included	49.6237	5.89448
G5062	GSMc	included	included	included	50.7654	5.96639
G5063	GSMc	included	included	included	50.774	5.96392
G5064	GSMc	included	included	included	51.2547	5.77072
G5065	GSMc	included	included	included	-3.9847	-38.6251
G5066	GSMc	included	included	included	-4.4099	-38.9113
G5067	GSMc	included	included	included	-4.47716	-38.882
G5068	GSMc	included	included	included	-4.8876	-39.0461
G5069	GSMc	included	included	included	-5.6408	-38.9901
G5070	GSMc	included	included	included	-7.30658	-38.9257
G5071	GSMc	included	included	included	-8.4559	-39.1928
G5072	GSMc	included	included	included	-8.6821	-38.8084
G5073	GSMc	included	included	included	-8.73501	-38.4718
G5074	GSMc	included	included	included	-9.8755	-38.0482
G5075	GSMc	included	included	included	-10.5932	-37.4904
G5076	GSMc	included	included	included	-10.8047	-37.2902
G5077	GSMc	included	included	included	-10.9481	-37.1499
G5078	GSMc	included	included	included	-10.7619	-36.9725
G5079	GSMc	included	included	included	-10.7946	-36.9148
G5080	GSMc	included	included	included	-10.6154	-36.7098
G5081	GSMc	included	included	included	-10.6342	-36.7579
G5082	GSMc	included	included	included	-10.6942	-36.8438
G5083	GSMc	included	included	included	-10.6457	-36.8704
G5085	GSMc	included	included	included	-11.4843	-37.4823
G5086	GSMc	included	included	included	-11.6648	-37.4836
G5087	GSMc	included	included	included	-11.7738	-37.7271
G5088	GSMc	included	included	included	-12.8	-39.2
G5089	GSMc	included	included	included	-13.6879	-39.0634
G5090	GSMc	included	included	included	-14.1575	-39.0011
G5091	GSMc	included	included	included	-14.4279	-39.0541
G5092	GSMc	included	included	included	-15.8762	-39.5321
G5093	GSMc	included	included	included	-16.9886	-39.5696
G5094	GSMc	included	included	included	-18.0999	-39.8913
G5095	GSMc	included	included	included	-19.0031	-40.0074
G5096	GSMc	included	included	included	-19.6649	-39.8885
G5097	GSMc	included	included	included	-20.6895	-40.7302
G5098	GSMc	included	included	included	-21.1966	-41.2947
G5099	GSMc	included	included	included	-21.7902	-41.4365
G5100	GSMc	included	included	included	-22.0895	-41.4485
G5101	GSMc	included	included	included	-22.1271	-41.3475
G5103	GSMc	included	included	included	-22.6364	-42.4687
G5104	GSMc	included	included	included	-22.5972	-43.5593
G5105	GSMc	included	included	included	-22.398	-44.6706
G5106	GSMc	included	included	included	-22.3582	-44.7383
G5108	GSMc	included	included	included	-24.2514	-46.9249
G5109	GSMc	included	included	included	-24.6026	-47.8779
G5110	GSMc	included	included	included	-25.3684	-48.8749
G5111	GSMc	included	included	included	-25.6694	-48.453
G5112	GSMc	included	included	included	-25.4679	-49.7049
G5113	GSMc	included	included	included	-25.4676	-50.4021
G5115	GSMc	included	included	included	-25.1551	-53.8449
G5116	GSMc	included	included	included	-25.2394	-53.9551
G5117	GSMc	included	included	included	-25.6912	-54.431
G5118	GSMc	included	included	included	28.5309	-16.2815
G5119	GSMc	included	included	included	28.5252	-16.2859
G5120	GSMc	included	included	included	28.1333	-16.7119
G5121	GSMc	included	included	included	28.1685	-16.6372
G5122	GSMc	included	included	included	28.0355	-16.7084
G5123N	GSMc	included	included	included	28.1122	-16.6202
G5124	GSMc	included	included	included	28.4225	-16.3811
G5125N	GSMc	included	included	included	28.2252	-16.6311
G5127	GSMc	included	included	included	45.7876	8.57321
G5128	GSMc	included	included	included	45.794	8.59968
G5129	GSMc	included	included	included	45.7696	8.58624
G5130	GSMc	included	included	included	45.7734	8.59657
G5131	GSMc	included	included	included	46.1523	8.18869
G5132	GSMc	included	included	included	46.1246	8.19951
G5133	GSMc	included	included	included	45.9688	7.93536
G5134	GSMc	included	included	included	20.8641	-90.1412
G5135	GSMc	included	included	included	19.7711	-90.5515
G5136	GSMc	included	included	included	19.082	-91.0561
G5137	GSMc	included	included	included	20.6845	-88.5664
G5138	GSMc	included	included	included	20.7465	-88.4685
G5139	GSMc	included	included	included	20.2643	-87.3928
G5140	GSMc	included	included	included	14.3981	-90.4735
G5141	GSMc	included	included	included	13.9063	-90.4182
G5142	GSMc	included	included	included	14.0457	-90.4754
G5143	GSMc	included	included	included	14.0863	-90.6175
G5144	GSMc	included	included	included	14.5222	-90.8779
G5145	GSMc	included	included	included	14.7848	-91.0047
G5146	GSMc	included	included	included	60.2761	24.9613
G5147	GSMc	included	included	included	70.2867	25.1258
G5148	GSMc	included	included	included	71.1573	25.7695
G5149	GSMc	included	included	included	70.8122	24.6442
G5150	GSMc	included	included	included	70.6112	24.6248
G5151	GSMc	included	included	included	70.1116	23.4869
G5152	GSMc	included	included	included	69.986	23.29
G5153	GSMc	included	included	included	70.0192	22.0584
G5154	GSMc	included	included	included	69.9495	22.0425
G5155	GSMc	included	included	included	69.4956	20.8203
G5156	GSMc	included	included	included	69.3629	21.1216
G5157	GSMc	included	included	included	65.0598	25.3967
G5158	GSMc	included	included	included	57.9126	27.3162
G5159	GSMc	included	included	included	6.3825	2.1581
G5160	GSMc	included	included	included	7.8071	2.1851
G5161	GSMc	included	included	included	8.5454	2.6641
G5162	GSMc	included	included	included	9.3073	2.7197
G5163	GSMc	included	included	included	9.81839	2.71049
G5165	GSMc	included	included	included	11.6374	3.17958
G5166	GSMc	included	included	included	9.25929	2.7267
G5167	GSMc	included	included	included	8.8286	2.61078
G5168	GSMc	included	included	included	8.8881	38.9315
G5170	GSMc	included	included	included	7.10728	39.7533
G5171	GSMc	included	included	included	6.74808	39.7152
G5172	GSMc	included	included	included	6.81404	39.8302
G5173	GSMc	included	included	included	6.99298	39.2704
G5189	GSMc	included	included	excluded	58.4284	26.7904
G5211	GSMc	included	included	included	58.1811	26.8221
G5289	GSMc	included	included	excluded	56.8674	24.3601
HB38	GSMc	included	included	included	58.2757	27.3265
IH.K07	GSMc	included	included	included	57.6669	26.6047
IH.M46	GSMc	included	included	included	57.9382	27.3527
IH_ME01	GSMc	included	included	included	43.0798	42.7171
IH_ME03	GSMc	included	included	included	43.0364	42.7325
IH_ME04	GSMc	included	included	included	43.0167	42.7365
IH_ME06	GSMc	included	included	included	43.042	42.6985
IH_ME07	GSMc	included	included	included	43.0569	42.6919
IH_ME09	GSMc	included	included	included	43.0571	42.7328
IH_ME10	GSMc	included	included	included	43.1143	42.7317
IH_ME12	GSMc	included	included	included	43.0615	42.7719
IH_ME13	GSMc	included	included	included	43.0631	42.7848
IH_ME15	GSMc	included	included	included	43.0716	42.7984
IH_ME16	GSMc	included	included	included	43.1168	42.5953
IH_ME18	GSMc	included	included	included	43.1241	42.5779
IH_ME19	GSMc	included	included	included	42.9979	42.6203
IH_ME21	GSMc	included	included	included	42.9835	42.6184
IH_ME22	GSMc	included	included	included	42.972	42.619
IH_ME24	GSMc	included	included	included	43.0017	42.8524
IH_ME25	GSMc	included	included	included	42.9896	42.8768
IH_ME27	GSMc	included	included	included	42.9805	42.5407
IH_ME28	GSMc	included	included	included	42.9703	42.5283
IH_ME30	GSMc	included	included	included	43.0541	42.7213
IH_ME31	GSMc	included	included	included	43.0573	42.722
IH_ME33	GSMc	included	included	included	43.0454	42.8915
IH_ME34	GSMc	included	included	included	43.0798	42.7171
IH_ME37	GSMc	included	included	included	43.0945	42.696
IH_ME38	GSMc	included	included	included	43.0913	42.7047
IH_ME41	GSMc	included	included	included	43.0672	42.7924
IH_ME43	GSMc	included	included	included	43.0781	42.8099
IH_ME44	GSMc	included	included	included	43.0843	42.8168
IH_ME46	GSMc	included	included	included	43.0884	42.8026
IH_ME48	GSMc	included	included	included	42.9453	43.0957
IHPR01	GSMc	included	included	included	67.5848	18.0976
IHPR08	GSMc	included	included	included	67.6902	17.6976
IHPR17	GSMc	included	included	included	67.6059	17.4476
IHPR22	GSMc	included	included	included	67.8735	18.8845
IHPR28	GSMc	included	included	included	68.3547	18.7021
IHPR34	GSMc	included	included	included	68.4107	18.4632
IHPR39	GSMc	included	included	included	68.1618	17.6809
MX10	GSMc	included	included	included	19.6735	-100.292
MX11	GSMc	included	included	included	19.6777	-96.8536
MX12	GSMc	included	included	included	18.5816	-95.0788
MX13	GSMc	included	included	included	17.6223	-92.4698
MX14	GSMc	included	included	included	16.8805	-93.4551
MX15	GSMc	included	included	included	15.7984	-96.1104
MX16	GSMc	included	included	included	17.3449	-96.4679
MX17	GSMc	included	included	included	18.1607	-97.2959
MX18	GSMc	included	included	included	20.1646	-98.554
MX19	GSMc	included	included	included	20.636	-98.5966
MX1a	GSMc	included	included	included	19.5082	-105.049
MX20	GSMc	included	included	included	20.4801	-98.665
MX21	GSMc	included	included	included	17.3934	-96.4536
MX22	GSMc	included	included	included	17.3934	-96.4551
MX23	GSMc	included	included	included	19.1262	-98.6597
MX24	GSMc	included	included	included	15.9147	-97.0791
MX25	GSMc	included	included	included	16.8789	-93.4544
MX26	GSMc	included	included	included	20.9607	-98.6801
MX27	GSMc	included	included	included	17.6403	-96.3766
MX28	GSMc	included	included	included	18.2315	-89.8009
MX29	GSMc	included	included	included	17.6232	-92.4694
MX2b	GSMc	included	included	included	19.0465	-99.3087
MX3	GSMc	included	included	included	19.393	-97.6952
MX30	GSMc	included	included	included	16.813	-91.1056
MX31	GSMc	included	included	included	18.5816	-95.0788
MX32	GSMc	included	included	included	16.1054	-91.6831
MX33	GSMc	included	included	included	16.0934	-91.6798
MX34	GSMc	included	included	included	20.0905	-89.5537
MX35	GSMc	included	included	included	19.776	-97.1016
MX36	GSMc	included	included	included	19.849	-97.2245
MX4	GSMc	included	included	included	19.2694	-98.037
MX5	GSMc	included	included	included	19.275	-99.3599
MX7	GSMc	included	included	included	19.6212	-101.333
MX8	GSMc	included	included	included	20.8107	-103.86
MX9	GSMc	included	included	included	20.8347	-103.851
S001	GSMc	included	included	included	-25.0621	46.8687
S002	GSMc	included	included	included	-24.9514	47.0001
S003	GSMc	included	included	included	-24.745	46.852
S004	GSMc	included	included	included	-24.952	47.002
S005	GSMc	included	included	included	-24.9527	47.0028
S006	GSMc	included	included	included	-18.9162	47.917
S007	GSMc	included	included	included	-22.5353	45.3725
S008	GSMc	included	included	included	-22.5616	45.381
S010	GSMc	included	included	included	-22.5665	45.3642
S011	GSMc	included	included	included	-24.755	46.85
S012	GSMc	included	included	included	-24.7787	47.167
S013	GSMc	included	included	included	-22.5339	45.3703
S014	GSMc	included	included	included	-22.5374	45.3702
S015	GSMc	included	included	included	-24.9879	46.9255
S016	GSMc	included	included	included	9.264	2.18633
S017	GSMc	included	included	included	9.2641	2.18613
S018	GSMc	included	included	included	43.5886	132.466
S019	GSMc	included	included	included	43.4935	133.578
S020	GSMc	included	included	included	43.378	132.951
S021	GSMc	included	included	included	43.3633	132.974
S022	GSMc	included	included	included	43.6106	132.509
S023	GSMc	included	included	included	43.2099	132.051
S024	GSMc	included	included	included	43.4919	133.677
S025	GSMc	included	included	included	43.484	133.58
S026	GSMc	included	included	included	43.0956	131.564
S027	GSMc	included	included	included	43.2781	133.156
S028	GSMc	included	included	included	43.5489	132.426
S029	GSMc	included	included	included	42.7418	130.689
S030	GSMc	included	included	included	43.1281	131.411
S031	GSMc	included	included	included	43.3766	132.946
S032	GSMc	included	included	included	43.1003	131.558
S033	GSMc	included	included	included	42.7563	130.686
S034	GSMc	included	included	included	42.5721	130.788
S035	GSMc	included	included	included	43.1083	131.554
S036	GSMc	included	included	included	21.2102	-87.1936
S037	GSMc	included	included	included	43.2885	142.604
S038	GSMc	included	included	included	35.0476	136.427
S039	GSMc	included	included	included	36.8041	139.486
S040	GSMc	included	included	included	39.8844	141.171
S041	GSMc	included	included	included	24.1626	121.286
S042	GSMc	included	included	included	24.135	121.293
S043	GSMc	included	included	included	38.34	47.31
S044	GSMc	included	included	included	37.43	49.1
S045	GSMc	included	included	included	18.3167	-65.8167
S046	GSMc	included	included	included	18.3167	-65.8167
S047	GSMc	included	included	included	18.3248	-65.7302
S048	GSMc	included	included	included	18.3167	-65.8167
S049	GSMc	included	included	included	18.321	-65.8197
S050	GSMc	included	included	included	unknown	unknown
S052	GSMc	included	included	included	30.1366	51.5435
S053	GSMc	included	included	included	30.7324	51.5734
S055	GSMc	included	included	included	5.43992	-60.0793
S056	GSMc	included	included	included	5.43567	-60.0883
S057	GSMc	included	included	included	5.43397	-60.0842
S058	GSMc	included	included	included	5.30531	-59.9251
S059	GSMc	included	included	included	5.29692	-59.9104
S060	GSMc	included	included	included	5.27953	-59.9159
S061	GSMc	included	included	included	5.30572	-59.9248
S062	GSMc	included	included	included	-37.7322	145.244
S063	GSMc	included	included	included	-37.4883	145.833
S064	GSMc	included	included	included	-37.6778	145.74
S065	GSMc	included	included	included	-37.5603	145.679
S066	GSMc	included	included	included	-37.5271	145.521
S067	GSMc	included	included	included	-37.5257	145.416
S068	GSMc	included	included	included	-20.0186	29.4775
S069	GSMc	included	included	included	3.35357	12.7251
S070a	GSMc	included	included	included	3.3673	12.736
S071	GSMc	included	included	included	29.7498	-82.2179
S072	GSMc	included	included	included	29.7352	-82.4419
S073	GSMc	included	included	included	-44.0744	-73.0968
S074	GSMc	included	included	included	-41.146	-71.3718
S075	GSMc	included	included	included	-41.0832	-71.5514
S076	GSMc	included	included	included	-41.4315	-71.611
S077	GSMc	included	included	included	-41.3476	-71.5818
S078	GSMc	included	included	included	-40.132	-71.6591
S079	GSMc	included	included	included	-40.13	-71.6608
S080	GSMc	included	included	included	-40.1329	-71.6671
S081	GSMc	included	included	included	-40.1269	-71.6797
S082	GSMc	included	included	included	-40.1306	-71.4595
S083	GSMc	included	included	included	-40.1179	-71.4436
S084	GSMc	included	included	included	-40.1411	-71.4692
S085	GSMc	included	included	included	-41.1976	-71.8228
S086	GSMc	included	included	included	-41.2311	-71.7811
S087	GSMc	included	included	included	-41.2506	-71.2801
S088	GSMc	included	included	included	-42.779	-71.464
S089	GSMc	included	included	included	-42.7813	-71.4717
S090	GSMc	included	included	included	-54.4665	-67.5181
S091	GSMc	included	included	included	-54.4629	-67.5209
S092	GSMc	included	included	included	-54.4811	-67.4491
S093	GSMc	included	included	included	-54.4873	-67.4413
S094	GSMc	included	included	included	-54.4795	-67.4477
S095	GSMc	included	included	included	-44.834	-71.7276
S096	GSMc	included	included	included	-44.8325	-71.7265
S097	GSMc	included	included	included	2.982	102.313
S098	GSMc	included	included	included	6.42497	80.4176
S099	GSMc	included	included	included	6.41782	80.4237
S100	GSMc	included	included	included	6.42236	80.4246
S1000	GSMc	included	included	included	48.8091	14.3053
S1001	GSMc	included	included	included	48.9398	14.7831
S1003	GSMc	included	included	included	49.976	16.9944
S1006	GSMc	included	included	included	49.7123	17.0239
S1007	GSMc	included	included	included	49.7055	16.9862
S1008	GSMc	included	included	included	49.5329	17.5035
S101	GSMc	included	included	included	6.42457	80.4155
S1010	GSMc	included	included	included	49.7236	18.2651
S1012	GSMc	included	included	included	49.9681	17.7888
S1014	GSMc	included	included	included	49.3071	17.3887
S1015	GSMc	included	included	included	49.2124	17.4218
S1016	GSMc	included	included	included	49.0336	17.8016
S1017	GSMc	included	included	included	49.0263	17.7948
S1018	GSMc	included	included	included	48.8079	16.8139
S1019	GSMc	included	included	included	48.8145	16.8377
S102	GSMc	included	included	included	24.2	120.9
S1021	GSMc	included	included	included	34.7763	32.4042
S1022	GSMc	included	included	included	32.7446	35.031
S1023	GSMc	included	included	included	32.9146	35.7448
S1024	GSMc	included	included	included	31.3447	35.1121
S1025	GSMc	included	included	included	31.1043	34.822
S1026	GSMc	included	included	included	-21.3522	55.7059
S1027	GSMc	included	included	included	-21.3481	55.7083
S1028	GSMc	included	included	included	-21.3256	55.7044
S1029	GSMc	included	excluded	excluded	-21.3631	55.7582
S103	GSMc	included	included	included	30.3218	119.443
S1032	GSMc	included	included	included	-40.783	-72.201
S1033	GSMc	included	included	included	-40.7767	-72.1978
S1034	GSMc	included	included	included	-37.8159	-73.009
S1035	GSMc	included	included	included	-37.7905	-73.0169
S1036	GSMc	included	included	included	-40.1986	-73.4314
S1037	GSMc	included	included	included	50.0069	12.6092
S1038	GSMc	included	included	included	49.9905	12.6265
S1039	GSMc	included	included	included	49.858	13.7625
S104	GSMc	included	included	included	30.341	119.431
S1040	GSMc	included	included	included	49.8314	13.8046
S1041	GSMc	included	included	included	50.2047	14.8362
S1043	GSMc	included	included	included	50.1361	14.5844
S1044	GSMc	included	included	included	50.1293	14.5768
S1045	GSMc	included	included	included	49.0531	14.4378
S1046	GSMc	included	included	included	49.0517	14.5079
S1048	GSMc	included	included	included	50.4057	14.1212
S1049	GSMc	included	included	included	50.4533	14.1581
S105	GSMc	included	included	included	30.3387	119.43
S1050	GSMc	included	included	included	50.4445	14.1621
S1051	GSMc	included	included	included	49.743	14.788
S1052	GSMc	included	included	included	49.7052	14.8863
S1053	GSMc	included	included	included	49.7167	14.8295
S1054	GSMc	included	included	included	8.4708	4.6507
S1055	GSMc	included	included	included	8.4628	4.6673
S1056	GSMc	included	included	included	8.4504	4.6613
S1057	GSMc	included	included	included	8.434	4.5317
S106	GSMc	included	included	included	30.3352	119.436
S1060	GSMc	included	included	included	24.9032	51.1733
S1061	GSMc	included	included	included	24.9026	51.1852
S1062	GSMc	included	included	included	25.1243	51.222
S1063	GSMc	included	included	included	25.2121	50.9799
S1064	GSMc	included	included	included	25.2616	50.998
S1065	GSMc	included	included	included	25.2188	50.7679
S1066	GSMc	included	included	included	25.0697	51.0918
S1067	GSMc	included	included	included	25.0692	51.0897
S1068	GSMc	included	included	included	25.0156	51.0494
S107	GSMc	included	included	included	42.0602	128.261
S1070	GSMc	included	included	included	-38.6728	176.695
S1071	GSMc	included	included	included	-38.9496	176.239
S1072N	GSMc	included	included	excluded	-37.7747	176.299
S1073	GSMc	included	included	included	-37.9605	176.168
S1074	GSMc	included	included	included	-37.8895	176.209
S1075	GSMc	included	included	included	-37.6091	175.858
S1076	GSMc	included	included	included	-38.9531	176.223
S1077	GSMc	included	included	excluded	-37.7786	176.319
S1078N	GSMc	included	included	included	-38.6805	176.701
S1079	GSMc	included	included	included	37.5924	-1.08257
S108	GSMc	included	included	included	42.0312	128.431
S1080	GSMc	included	included	included	38.3027	-0.720128
S1082	GSMc	included	included	included	-37.7899	-73.0038
S1083	GSMc	included	included	included	-37.7911	-73.0017
S1084	GSMc	included	included	included	74.4755	-20.5767
S1085	GSMc	included	included	included	74.4617	-20.6877
S1086	GSMc	included	excluded	excluded	74.4662	-20.6344
S1087	GSMc	included	included	included	74.4682	-20.6142
S1088	GSMc	included	included	included	37.7397	126.534
S1089	GSMc	included	included	included	36.7089	127.071
S109	GSMc	included	included	included	42.4292	128.117
S1090	GSMc	included	included	included	36.7093	127.651
S1091	GSMc	included	included	included	37.0041	128.807
S1092	GSMc	included	included	included	52.7128	23.8166
S1093	GSMc	included	included	included	-18.2137	177.728
S1094	GSMc	included	included	included	-18.2159	177.72
S1095	GSMc	included	included	included	-18.0484	178.068
S1097	GSMc	included	included	included	-18.3814	177.988
S1098	GSMc	included	included	included	-18.2107	177.713
S1099	GSMc	included	included	included	-18.0984	177.317
S110	GSMc	included	included	included	39.9692	115.432
S1101	GSMc	included	included	included	-25.1343	25.5119
S1102	GSMc	included	included	included	-26.6597	21.9051
S1103	GSMc	included	included	included	-26.1912	22.6203
S1104	GSMc	included	included	included	-24.7106	23.455
S1105	GSMc	included	included	included	-24.613	24.5711
S1106	GSMc	included	included	included	-24.4576	26.0414
S1107	GSMc	included	included	included	-23.7918	26.4477
S1108	GSMc	included	included	included	-23.2044	26.7914
S1109	GSMc	included	included	included	-22.2767	26.7856
S111	GSMc	included	included	included	39.9555	115.426
S1110	GSMc	included	included	included	-22.5239	27.046
S112	GSMc	included	included	included	56.0812	-4.55615
S1122	GSMc	included	included	included	58.3753	45.65
S1123	GSMc	included	included	included	56.7921	58.2733
S1124	GSMc	included	included	included	56.5299	66.5028
S1125	GSMc	included	included	included	55.3465	78.5961
S1126	GSMc	included	included	included	55.7083	83.7045
S1127	GSMc	included	included	included	55.4367	64.883
S1128	GSMc	included	included	included	54.0115	51.6892
S113	GSMc	included	included	included	53.124	-2.20868
S1131	GSMc	included	included	included	39.4129	8.7061
S1133	GSMc	included	included	included	39.8449	8.6595
S1136	GSMc	included	included	included	39.7401	9.5718
S1138	GSMc	included	included	included	39.2345	9.4901
S114	GSMc	included	included	included	49.0174	13.4751
S1140	GSMc	included	included	included	40.6094	8.2171
S1144	GSMc	included	included	included	40.6985	9.7269
S1145A	GSMc	included	included	included	25.476	51.4215
S1146A	GSMc	included	included	included	25.6875	51.5578
S1147A	GSMc	included	included	included	25.4045	51.4702
S1148A	GSMc	included	included	included	25.371	51.4966
S1149A	GSMc	included	included	included	25.8255	51.2397
S115	GSMc	included	included	included	49.1202	13.2423
S1150A	GSMc	included	included	included	25.8646	51.0755
S1151A	GSMc	included	included	included	25.6155	51.078
S1152A	GSMc	included	included	included	25.5124	51.003
S1153A	GSMc	included	included	included	25.3722	51.4956
S1154	GSMc	included	included	included	-3.83444	-73.319
S1155	GSMc	included	included	included	49.9969	11.8528
S1156	GSMc	included	included	included	44.3892	10.0981
S1157	GSMc	included	included	included	53.1819	13.8211
S1158	GSMc	included	included	included	46.3744	11.3514
S1159	GSMc	included	included	included	55.0431	12.2619
S116	GSMc	included	included	included	57.013	-2.8539
S1160	GSMc	included	included	included	51.58	10.0917
S1161	GSMc	included	included	included	42.0786	12.0869
S1162	GSMc	included	included	included	65.2464	21.5861
S1163	GSMc	included	included	included	48.4069	11.7003
S1164	GSMc	included	included	included	42.1072	12.1014
S1165	GSMc	included	included	included	43.0808	11.2006
S1166	GSMc	included	included	included	53.1836	13.8214
S1167	GSMc	included	included	included	56.0125	12.0864
S1168	GSMc	included	included	included	50.0092	11.8728
S1169	GSMc	included	included	included	49.9969	11.8528
S117	GSMc	included	included	included	57.2104	-3.6233
S1170	GSMc	included	included	included	57.1522	14.7656
S1171	GSMc	included	included	included	59.8331	17.6247
S1172	GSMc	included	included	included	62.46	17.4842
S1173	GSMc	included	included	included	66.6078	26.0183
S1174	GSMc	included	included	included	64.2439	19.7686
S1175	GSMc	included	included	included	60.8908	14.3772
S1176	GSMc	included	included	included	53.1975	13.8714
S1177	GSMc	included	included	included	64.2511	19.7728
S1178	GSMc	included	included	included	53.1675	13.8358
S1179	GSMc	included	included	included	51.4289	10.0242
S118	GSMc	included	included	included	57.2636	-4.9808
S1180	GSMc	included	included	included	69.46	30.0375
S1181	GSMc	included	included	included	51.4561	9.99139
S1182	GSMc	included	included	included	48.4089	11.6889
S1183	GSMc	included	included	included	46.4072	11.4964
S1184	GSMc	included	included	included	46.3747	11.3558
S1185	GSMc	included	included	included	73.3423	80.5374
S1186	GSMc	included	included	included	73.3527	80.5328
S1187	GSMc	included	included	included	69.4236	86.4966
S1188	GSMc	included	included	included	56.4636	33.0498
S1189	GSMc	included	included	included	8.64198	-83.725
S119	GSMc	included	included	included	56.6769	-4.3333
S1190	GSMc	included	included	included	10.5046	-84.6949
S1191	GSMc	included	included	included	71.0186	73.7966
S1192	GSMc	included	included	included	70.9922	73.8563
S1193	GSMc	included	included	included	53.8543	127.362
S1194	GSMc	included	included	included	53.8651	127.357
S1195	GSMc	included	included	included	54.1247	126.932
S1196	GSMc	included	included	included	54.1191	126.935
S1197	GSMc	included	included	included	54.1056	126.923
S1198	GSMc	included	included	included	54.3657	125.656
S120	GSMc	included	included	included	57.0072	-3.4686
S1201	GSMc	included	included	included	60.8675	-135.336
S1202	GSMc	included	included	included	60.8634	-135.342
S1203	GSMc	included	included	included	60.5252	-134.345
S1204	GSMc	included	included	included	63.9556	-138.679
S1205	GSMc	included	included	included	45.5652	-63.5264
S1206	GSMc	included	included	included	45.4725	-63.3924
S1207	GSMc	included	included	included	45.3876	-63.434
S1208	GSMc	included	included	included	6.15	-0.92
S1209	GSMc	included	included	included	30.8332	90.0752
S121	GSMc	included	included	included	50.1413	8.2677
S1210	GSMc	included	included	included	30.8312	91.0468
S1211	GSMc	included	included	included	30.9146	91.0159
S1212	GSMc	included	included	included	30.8259	91.3648
S1213	GSMc	included	included	included	30.8298	91.3281
S1214	GSMc	included	included	included	30.8117	91.2566
S1215	GSMc	included	included	included	30.6858	90.9968
S1216	GSMc	included	included	included	30.6688	90.9908
S1217	GSMc	included	included	included	30.6872	90.9577
S1218	GSMc	included	included	excluded	25.5262	103.745
S1219	GSMc	included	included	included	24.969	55.4918
S122	GSMc	included	included	included	37.9072	14.6572
S1220	GSMc	included	included	included	24.2867	55.6571
S1221	GSMc	included	included	included	24.2865	54.9942
S1222	GSMc	included	included	included	38.0171	13.1866
S1223	GSMc	included	included	included	38.0159	13.1865
S1224	GSMc	included	included	included	13.3286	-59.6306
S1225	GSMc	included	included	included	8.27825	-75.1257
S1226	GSMc	included	included	included	8.28382	-75.12
S1228	GSMc	included	included	included	9.48672	-75.4625
S123	GSMc	included	included	included	37.8978	14.4967
S1230	GSMc	included	included	included	60.0285	30.1961
S1232	GSMc	included	included	included	5.2	10
S1233	GSMc	included	included	excluded	5.2	10.4
S1234	GSMc	included	included	included	4.5	10
S1235	GSMc	included	included	excluded	4.9	10.8
S1236	GSMc	included	included	excluded	3.4	11.5
S1237	GSMc	included	included	included	8.06972	98.8903
S1238	GSMc	included	included	excluded	8.07917	98.8903
S1239	GSMc	included	included	included	19.8839	100.094
S123Z	GSMc	included	included	included	37.8978	14.4967
S124	GSMc	included	included	included	37.8747	14.0158
S1240	GSMc	included	included	included	19.8844	100.093
S1241	GSMc	included	included	excluded	19.8828	100.094
S1242	GSMc	included	included	excluded	19.9128	99.9958
S1243	GSMc	included	included	included	30.77	90.9673
S1244	GSMc	included	included	included	30.7855	91.1091
S1245	GSMc	included	included	included	30.6411	90.7805
S1246	GSMc	included	included	included	30.5725	90.5982
S1247	GSMc	included	included	included	30.5839	90.655
S1248	GSMc	included	included	included	30.5996	90.6937
S124Z	GSMc	included	included	included	37.8747	14.0158
S125	GSMc	included	included	included	37.8636	14.0411
S1250	GSMc	included	included	included	3.8	29.4
S1251	GSMc	included	included	included	-4	29.4
S1252	GSMc	included	included	included	-4.3	29.7
S1253	GSMc	included	included	included	-38.5731	143.672
S1254	GSMc	included	included	included	-37.8592	144.19
S1255	GSMc	included	included	included	-37.6237	144.157
S1256	GSMc	included	included	included	-38.536	143.704
S1257	GSMc	included	included	included	-37.3599	144.116
S1258	GSMc	included	included	included	-37.4089	144.126
S1259	GSMc	included	included	included	-37.4451	144.218
S125Z	GSMc	included	included	included	37.8636	14.0411
S126	GSMc	included	included	included	37.863	14.0722
S1260	GSMc	included	included	included	20.0764	100.066
S1261	GSMc	included	included	excluded	20.0333	99.9508
S1262	GSMc	included	included	included	20.0675	100.033
S1263	GSMc	included	included	excluded	20.0328	100.066
S1265	GSMc	included	included	excluded	20.2181	100.097
S1266	GSMc	included	included	included	20.0675	100.145
S1267	GSMc	included	included	included	20.2433	100.098
S1268	GSMc	included	included	included	19.665	100.049
S126Z	GSMc	included	included	included	37.863	14.0722
S127	GSMc	included	included	included	37.9664	13.9433
S1270	GSMc	included	included	included	19.3739	100.552
S1271	GSMc	included	included	excluded	9.10222	99.2936
S1273	GSMc	included	included	excluded	8.55194	99.9486
S1274	GSMc	included	included	excluded	8.92722	98.9156
S1275	GSMc	included	included	included	8.08	98.8903
S1278	GSMc	included	included	included	-29.758	30.742
S128	GSMc	included	included	included	38.0164	14.0428
S1280	GSMc	included	included	included	-23.82	30.028
S1282	GSMc	included	included	included	-6.5541	106.753
S1283	GSMc	included	included	included	-5.13785	145.772
S1284	GSMc	included	included	included	-5.01007	145.769
S1285	GSMc	included	included	excluded	-4.65779	146.052
S1286	GSMc	included	included	excluded	-5.16359	145.806
S1287	GSMc	included	included	included	-5.22339	145.084
S1288	GSMc	included	included	included	-5.22611	145.077
S1289	GSMc	included	included	included	26.3664	44.7667
S129	GSMc	included	included	included	37.9017	14
S1290	GSMc	included	included	included	26.2989	44.9331
S1291	GSMc	included	included	included	25.5067	-80.5044
S1292	GSMc	included	included	included	59.4439	8.55395
S1293	GSMc	included	included	included	59.8185	8.32033
S1294	GSMc	included	included	included	60.6375	5.21489
S1295	GSMc	included	included	included	60.9161	5.49096
S1296	GSMc	included	included	included	61.3183	5.77963
S1297	GSMc	included	included	included	61.6387	6.52168
S1298	GSMc	included	included	included	61.8714	6.80016
S1299	GSMc	included	included	included	61.9344	7.24477
S129z	GSMc	included	included	included	37.9017	14
S130	GSMc	included	included	included	37.9939	14.2064
S1300	GSMc	included	included	included	62.0348	7.31661
S1301	GSMc	included	included	included	62.3749	9.63667
S1302	GSMc	included	included	included	61.7251	10.8983
S1303	GSMc	included	included	included	60.2673	11.0972
S1304	GSMc	included	included	included	61.8307	23.3469
S1305	GSMc	included	included	included	61.8324	23.3464
S1306	GSMc	included	included	included	63.395	23.8609
S1307	GSMc	included	included	included	63.4028	23.8954
S1308	GSMc	included	included	included	65.077	25.436
S1309	GSMc	included	included	included	65.135	25.429
S131	GSMc	included	included	included	51.9107	39.4572
S1310	GSMc	included	included	included	65.9567	25.1589
S1311	GSMc	included	included	included	66.3546	25.4423
S1312	GSMc	included	included	included	66.6576	25.357
S1313	GSMc	included	included	included	68.0636	24.0339
S1314	GSMc	included	included	included	68.1748	24.148
S1315	GSMc	included	included	included	68.4383	24.0557
S1316	GSMc	included	included	included	68.5416	23.328
S132	GSMc	included	included	included	51.9557	39.4676
S1324	GSMc	included	included	included	54.8883	24.079
S1325	GSMc	included	included	included	54.8798	24.1201
S1326	GSMc	included	included	included	54.8857	24.0835
S1327	GSMc	included	included	included	54.8116	24.0958
S1328	GSMc	included	included	included	54.8582	24.0517
S1329	GSMc	included	included	included	54.8529	24.0409
S133	GSMc	included	included	included	51.9526	39.5406
S1330	GSMc	included	included	included	54.8116	24.0958
S1331	GSMc	included	included	included	54.8857	24.0835
S1332	GSMc	included	included	included	54.2092	24.3935
S1333	GSMc	included	included	included	54.2075	24.3879
S1334	GSMc	included	included	included	54.2077	24.3778
S1335	GSMc	included	included	included	54.2075	24.3879
S1336	GSMc	included	included	included	54.8748	23.6958
S1337	GSMc	included	included	included	54.8809	23.6866
S1338	GSMc	included	included	included	54.8713	23.7458
S1339	GSMc	included	included	included	54.8748	23.6958
S134	GSMc	included	included	included	51.9079	39.5446
S1340	GSMc	included	included	included	54.7765	23.5813
S1341	GSMc	included	included	included	54.7773	23.6016
S1342	GSMc	included	included	included	54.7354	23.6204
S1343	GSMc	included	included	included	54.7765	23.5813
S1345	GSMc	included	included	included	6.15	-0.9
S1346	GSMc	included	included	included	69.6852	18.968
S1347	GSMc	included	included	included	69.6852	18.968
S1348	GSMc	included	included	included	69.646	18.899
S1349	GSMc	included	included	included	69.6828	18.9636
S135	GSMc	included	included	included	57.1173	52.9985
S1350	GSMc	included	included	included	69.0859	18.2092
S1354	GSMc	included	included	included	66.651	15.4572
S1356	GSMc	included	included	included	68.5353	17.2725
S136	GSMc	included	included	included	57.1041	53.0757
S1360	GSMc	included	included	included	66.8197	15.392
S1362	GSMc	included	included	included	68.2836	13.8476
S1363	GSMc	included	included	included	68.2642	13.817
S1364	GSMc	included	included	included	68.2649	13.8269
S1367	GSMc	included	included	included	67.9636	15.9439
S1368	GSMc	included	included	included	68.2436	14.6572
S1369	GSMc	included	included	included	68.2446	14.6579
S137	GSMc	included	included	included	57.0987	53.1584
S1370	GSMc	included	included	included	68.2442	14.5398
S1372	GSMc	included	included	included	68.3005	16.5115
S1374	GSMc	included	included	included	68.462	15.8749
S138	GSMc	included	included	included	57.0739	53.2203
S139	GSMc	included	included	included	38.4697	-9.00062
S140	GSMc	included	included	included	38.7943	-9.41551
S141	GSMc	included	included	included	36.2122	52.8243
S142	GSMc	included	included	included	8.7611	-82.2177
S143	GSMc	included	included	included	8.4868	-82.4336
S144	GSMc	included	included	included	8.6765	-82.2141
S145	GSMc	included	included	included	8.6573	-82.2152
S146	GSMc	included	included	included	8.7534	-82.2394
S147	GSMc	included	included	included	8.75703	-82.2411
S148	GSMc	included	included	included	8.7574	-82.2683
S149	GSMc	included	included	included	37.8138	-119.893
S150	GSMc	included	included	included	37.849	-120.581
S159	GSMc	included	included	included	48.9895	-57.787
S160	GSMc	included	included	included	48.948	-57.934
S161	GSMc	included	included	included	68.6228	-149.597
S162	GSMc	included	included	included	68.6232	-149.599
S163	GSMc	included	included	included	19.1697	-97.3
S164	GSMc	included	included	included	17.1666	-96.635
S165	GSMc	included	included	included	22.1989	-102.601
S166	GSMc	included	included	included	26.7199	128.219
S167	GSMc	included	included	included	26.837	128.297
S168	GSMc	included	included	included	-43.1805	172.223
S169	GSMc	included	included	included	-42.7642	171.687
S170	GSMc	included	included	included	-45.601	168.081
S171	GSMc	included	included	included	-42.3024	172.104
S172	GSMc	included	included	included	-43.7624	169.389
S173	GSMc	included	included	included	-17.0267	145.6
S174	GSMc	included	included	included	-17.0231	145.6
S175	GSMc	included	included	included	-17.0264	145.59
S176	GSMc	included	included	included	-17.0221	145.585
S177	GSMc	included	included	included	-17.0176	145.584
S178	GSMc	included	included	included	-17.0152	145.58
S179	GSMc	included	included	included	-42.533	147.65
S180	GSMc	included	included	included	-42.617	147.266
S181	GSMc	included	included	included	-42.833	146.367
S182	GSMc	included	included	included	-42.733	146.317
S183	GSMc	included	included	included	-43.117	146.784
S184	GSMc	included	included	included	-43.175	146.784
S185	GSMc	included	included	included	-43.174	146.783
S186	GSMc	included	included	included	-43.093	146.65
S187	GSMc	included	included	included	39.9572	115.425
S188	GSMc	included	included	included	42.3841	128.093
S189	GSMc	included	included	included	42.4291	128.117
S190	GSMc	included	included	included	-11.4795	27.6624
S191	GSMc	included	included	included	-11.4829	27.6743
S192	GSMc	included	included	included	-11.4838	27.6728
S193	GSMc	included	included	included	-11.484	27.6588
S194	GSMc	included	included	included	-19.8833	29.45
S195	GSMc	included	included	included	-19.9333	29.6167
S196	GSMc	included	included	included	36.0361	-79.0711
S197	GSMc	included	included	included	35.9794	-79.0928
S198	GSMc	included	included	included	36.012	-78.97
S199	GSMc	included	included	included	18.5289	98.3916
S200	GSMc	included	included	included	18.5279	98.3766
S201	GSMc	included	included	included	5.48864	116.022
S202	GSMc	included	included	included	5.36636	116.023
S203	GSMc	included	included	included	5.40594	116.103
S204	GSMc	included	included	included	-28.2104	153.192
S205	GSMc	included	included	included	-28.2541	153.176
S206	GSMc	included	included	included	-28.2733	153.172
S207	GSMc	included	included	included	-28.2648	153.173
S208	GSMc	included	included	included	58.1568	22.5004
S210	GSMc	included	included	included	32.5443	76.0547
S211	GSMc	included	included	included	30.4629	78.1684
S212	GSMc	included	included	included	30.4502	78.1458
S213	GSMc	included	included	included	32.5407	76.0141
S214	GSMc	included	included	included	30.3521	77.9202
S215	GSMc	included	included	included	30.5737	77.2965
S216	GSMc	included	included	included	-17.8541	30.8003
S217	GSMc	included	included	included	-18.3284	30.0195
S218	GSMc	included	included	included	-17.8425	31.0883
S219	GSMc	included	included	included	-18.178	31.621
S220	GSMc	included	included	included	-20.137	31.0644
S221	GSMc	included	included	included	-19.8846	29.4559
S222	GSMc	included	included	included	-19.2174	30.3977
S223	GSMc	included	included	included	-18.0717	25.4991
S224	GSMc	included	included	included	-19.0999	28.0103
S230	GSMc	included	included	included	26.9401	-81.3375
S231	GSMc	included	included	included	-0.05881	114.005
S232	GSMc	included	included	included	-0.05611	114.01
S234	GSMc	included	included	included	69.1691	26.9992
S234z	GSMc	included	included	included	69.1691	26.9992
S235	GSMc	included	included	included	66.6703	25.3139
S236	GSMc	included	included	included	66.1742	25.1567
S236z	GSMc	included	included	included	66.1742	25.1567
S237	GSMc	included	included	included	66.6608	25.3317
S237z	GSMc	included	included	included	66.6608	25.3317
S238	GSMc	included	included	included	68.9678	20.9432
S239	GSMc	included	included	included	62.6148	12.6246
S240	GSMc	included	included	included	69.4839	18.8642
S241	GSMc	included	included	included	69.5509	18.475
S243	GSMc	included	included	included	67.856	19.4758
S244	GSMc	included	included	included	61.1467	16.892
S245	GSMc	included	included	included	62.5888	12.6025
S247	GSMc	included	included	included	37.7481	-119.553
S248	GSMc	included	included	included	36.231	-112.068
S250	GSMc	included	included	included	4.55833	-52.2017
S251	GSMc	included	included	included	4.55358	-52.2092
S252	GSMc	included	included	included	4.573	-52.1906
S253	GSMc	included	included	included	-41.0863	-71.5468
S254	GSMc	included	included	included	-41.1037	-71.5536
S255	GSMc	included	included	included	-41.0412	-71.8019
S256	GSMc	included	included	included	-49.1996	-72.9562
S257	GSMc	included	included	included	-49.0703	-72.8716
S258	GSMc	included	included	included	-50.4458	-72.7801
S259	GSMc	included	included	included	-49.2621	-72.9455
S260	GSMc	included	included	included	-49.3764	-72.8812
S261	GSMc	included	included	included	-41.26	-71.287
S262	GSMc	included	included	included	-54.815	-68.4805
S263	GSMc	included	included	included	-54.8453	-68.5847
S264	GSMc	included	included	included	-54.7082	-68.1219
S265	GSMc	included	included	included	-54.6905	-68.1262
S266	GSMc	included	included	included	-54.7972	-68.3802
S268	GSMc	included	included	included	33.5215	-5.00242
S269	GSMc	included	included	included	33.3962	-5.19417
S275	GSMc	included	included	included	20.02	99.176
S279	GSMc	included	included	included	46.1099	7.92127
S286	GSMc	included	included	included	50.2494	12.7029
S287	GSMc	included	included	included	50.2501	12.676
S288	GSMc	included	included	included	50.2419	12.6791
S289	GSMc	included	included	included	59.0197	26.2319
S290	GSMc	included	included	included	78.9211	11.9488
S291	GSMc	included	included	included	78.9161	11.9723
S292	GSMc	included	included	included	79.66	11.31
S293	GSMc	included	included	included	78.205	15.733
S294	GSMc	included	included	included	78.167	15.663
S295	GSMc	included	included	included	78.2	15.7
S296	GSMc	included	included	included	56.4639	32.9547
S297	GSMc	included	included	included	56.4553	32.9811
S298	GSMc	included	included	included	48.2824	135.321
S299	GSMc	included	included	included	48.3051	134.812
S300	GSMc	included	included	included	35.1813	24.9283
S301	GSMc	included	included	included	35.1968	24.9089
S302	GSMc	included	included	included	35.178	24.9321
S303	GSMc	included	included	included	8.76264	-3.76669
S304	GSMc	included	included	included	8.76244	-3.76719
S305	GSMc	included	included	included	8.76242	-3.76756
S306	GSMc	included	included	included	8.76789	-3.76589
S307	GSMc	included	included	included	8.76764	-3.76561
S308	GSMc	included	included	included	8.76839	-3.76581
S309	GSMc	included	included	included	8.76958	-3.76667
S310	GSMc	included	included	included	8.77011	-3.76667
S311	GSMc	included	included	included	8.77031	-3.76692
S312	GSMc	included	included	included	18.5691	98.4833
S313	GSMc	included	included	included	44.2196	118.746
S314	GSMc	included	included	included	44.2196	118.746
S315	GSMc	included	included	included	44.2197	118.73
S316	GSMc	included	included	included	43.5153	117.193
S317	GSMc	included	included	included	-41.7665	172.193
S318	GSMc	included	included	included	-42.1084	171.352
S319	GSMc	included	included	included	-44.0128	169.381
S320	GSMc	included	included	included	-44.0786	169.387
S321	GSMc	included	included	included	-44.7164	168.276
S322	GSMc	included	included	included	34.971	-117.321
S323	GSMc	included	included	included	34.149	-116.434
S324	GSMc	included	included	included	33.75	-117.686
S335	GSMc	included	included	included	45.9022	25.7436
S348	GSMc	included	included	included	41.8856	44.7789
S349	GSMc	included	included	included	41.7635	43.5054
S350	GSMc	included	included	included	6.7261	-75.4922
S351	GSMc	included	included	included	3.29028	-76.6334
S352	GSMc	included	included	included	3.907	-77.35
S353	GSMc	included	included	included	3.324	-76.624
S354	GSMc	included	included	included	-40.6653	-72.1732
S355	GSMc	included	included	included	36.304	52.901
S356	GSMc	included	included	included	36.291	52.909
S357	GSMc	included	included	included	34.6913	50.887
S358	GSMc	included	included	included	35.8897	50.9486
S359	GSMc	included	included	included	35.5675	53.3482
S361	GSMc	included	included	included	47.8848	-124.597
S362	GSMc	included	included	included	48.8982	-116.967
S363	GSMc	included	included	included	47.5296	-122.109
S365	GSMc	included	included	included	25.2755	99.299
S366	GSMc	included	included	included	25.2659	99.3004
S367	GSMc	included	included	included	27.7993	99.7184
S368	GSMc	included	included	included	27.8039	99.7169
S369	GSMc	included	included	included	27.4681	99.856
S370	GSMc	included	included	included	21.574	101.49
S371	GSMc	included	included	included	21.578	101.17
S372	GSMc	included	included	included	21.572	101.57
S373	GSMc	included	included	included	57.6605	12
S374	GSMc	included	included	included	57.8405	12.003
S375	GSMc	included	included	included	36.578	29.879
S376	GSMc	included	included	included	37.725	30.82
S377	GSMc	included	included	included	26.044	-80.1143
S378	GSMc	included	included	included	9.85902	-82.9459
S379	GSMc	included	included	included	4.94361	-52.2973
S380	GSMc	included	included	included	9.55816	-83.7095
S381	GSMc	included	included	included	10.2211	-84.5992
S384	GSMc	included	included	included	-22.1758	166.768
S385	GSMc	included	included	included	-22.2359	166.851
S386	GSMc	included	included	included	-22.1158	166.679
S387	GSMc	included	included	included	-22.1643	166.512
S388	GSMc	included	included	included	-22.2472	166.829
S389	GSMc	included	included	included	-22.0069	166.456
S390	GSMc	included	included	included	-22.0205	166.467
S391	GSMc	included	included	included	-20.6395	164.869
S392	GSMc	included	included	included	-22.062	166.344
S393	GSMc	included	included	included	-22.0615	166.348
S394	GSMc	included	included	included	-28.3746	153.095
S395	GSMc	included	included	included	-28.4196	153.126
S396	GSMc	included	included	included	-28.4598	153.133
S397	GSMc	included	included	included	-28.4592	153.13
S398	GSMc	included	included	included	-28.2412	153.264
S399	GSMc	included	included	included	-16.7599	145.975
S400	GSMc	included	included	included	-16.2413	145.437
S401	GSMc	included	included	included	-15.6514	144.507
S402	GSMc	included	included	included	-15.4779	144.437
S403	GSMc	included	included	included	-18.1753	144.59
S404	GSMc	included	included	included	-18.2804	143.724
S405	GSMc	included	included	included	-19.0194	146.12
S406	GSMc	included	included	included	-19.0192	146.114
S407	GSMc	included	included	included	-19.0361	146.126
S408	GSMc	included	included	included	-19.0467	146.118
S409	GSMc	included	included	included	-19.0367	146.111
S410	GSMc	included	included	included	-19.0427	146.113
S411	GSMc	included	included	included	-22.6882	14.7917
S412	GSMc	included	included	included	-22.6701	15.027
S413	GSMc	included	included	included	-24.7429	15.3216
S414	GSMc	included	included	included	-23.2959	17.1568
S415	GSMc	included	included	included	-30.9005	-65.0116
S417	GSMc	included	included	included	-30.1247	-66.6333
S418	GSMc	included	included	included	-30.6305	-65.5855
S419	GSMc	included	included	included	-30.6541	-65.603
S420	GSMc	included	included	included	-30.2063	-67.2908
S421	GSMc	included	included	included	-30.2055	-67.3083
S422	GSMc	included	included	included	56.007	12.3427
S423	GSMc	included	included	included	55.9905	12.2746
S424	GSMc	included	included	included	56.0469	12.3309
S425	GSMc	included	included	included	56.0175	12.3581
S426	GSMc	included	included	included	56.0264	12.3364
S427	GSMc	included	included	included	0.628	10.377
S429	GSMc	included	included	included	48.25	16.17
S430	GSMc	included	included	included	unknown	unknown
S431	GSMc	included	included	included	68.622	-149.598
S432	GSMc	included	included	included	68.6198	-149.604
S433	GSMc	included	included	included	-27.3226	-65.9147
S434	GSMc	included	included	included	-23.9188	-64.9345
S435	GSMc	included	included	included	-26.7701	-65.3251
S436	GSMc	included	included	included	-27.2218	-65.6256
S437	GSMc	included	included	included	51.8109	3.86161
S438	GSMc	included	included	included	52.1374	4.342
S439	GSMc	included	included	included	52.338	4.532
S440	GSMc	included	included	included	52.8221	4.7092
S441	GSMc	included	included	included	52.1374	4.342
S442	GSMc	included	excluded	excluded	-73.036	-13.41
S444	GSMc	included	included	included	40.132	-88.141
S445	GSMc	included	included	included	35.4285	46.9902
S449	GSMc	included	included	included	58.551	23.0735
S450	GSMc	included	included	included	64.0069	-19.8967
S455	GSMc	included	included	included	65.8607	-17.0457
S456	GSMc	included	included	included	65.1337	-19.6743
S482	GSMc	included	included	excluded	59.3267	24.5699
S492	GSMc	included	included	included	59.2349	27.3894
S494	GSMc	included	included	included	57.6256	18.3017
S513v	GSMc	included	included	included	9.55816	-83.7095
S514v	GSMc	included	included	included	10.2211	-84.5992
S515v	GSMc	included	included	included	9.85902	-82.9459
S519	GSMc	included	included	included	43.1446	16.5322
S520	GSMc	included	included	included	61.2133	-138.279
S521	GSMc	included	included	included	-30.2949	115.188
S522	GSMc	included	included	included	-30.1921	115.063
S523	GSMc	included	included	included	-30.1703	115.012
S524	GSMc	included	included	included	-30.2237	115.008
S525	GSMc	included	included	included	41.7589	23.5313
S526	GSMc	included	included	included	41.7398	23.5278
S528	GSMc	included	included	included	43.0476	27.8723
S529	GSMc	included	included	included	20.9383	-90.3728
S530	GSMc	included	included	included	20.8625	-90.1542
S531	GSMc	included	included	included	19.9584	-89.1727
S532	GSMc	included	included	included	20.1959	-87.4776
S542	GSMc	included	included	included	48.981	13.8131
S572	GSMc	included	included	included	58.4914	22.2158
S575	GSMc	included	included	included	57.533	26.513
S596	GSMc	included	included	included	47.2075	-88.6169
S597	GSMc	included	included	included	46.5726	-88.2824
S598	GSMc	included	included	included	47.1032	-88.5538
S599	GSMc	included	included	included	35.5587	72.2062
S600	GSMc	included	included	included	35.4635	72.2431
S601	GSMc	included	included	included	34.9813	72.32
S602	GSMc	included	included	included	35.4636	72.2434
S603	GSMc	included	included	included	35.5119	72.6042
S604	GSMc	included	included	included	35.5014	72.5962
S605	GSMc	included	included	included	32.8013	77.1155
S606	GSMc	included	included	included	32.8013	77.1155
S607	GSMc	included	included	included	32.9086	77.199
S608	GSMc	included	included	included	32.9086	77.199
S609	GSMc	included	included	included	34.4242	76.2833
S610	GSMc	included	included	included	34.4242	76.2833
S611	GSMc	included	included	included	34.6613	77.7524
S612	GSMc	included	included	included	34.6613	77.7524
S613	GSMc	included	included	included	34.8039	77.1074
S614	GSMc	included	included	included	34.8039	77.1074
S615	GSMc	included	included	included	32.9436	78.2395
S616	GSMc	included	included	included	32.9436	78.2395
S617	GSMc	included	included	included	33.5051	77.7655
S618	GSMc	included	included	included	33.5051	77.7655
S619	GSMc	included	included	included	31.6629	-6.98813
S620	GSMc	included	included	included	32.0237	-6.69507
S621	GSMc	included	included	included	42.5347	74.531
S622	GSMc	included	included	included	42.5388	74.5305
S623	GSMc	included	excluded	excluded	42.5386	74.5367
S624	GSMc	included	included	included	42.541	74.5199
S625	GSMc	included	included	included	42.5502	74.5121
S626	GSMc	included	included	included	42.5566	74.4865
S627	GSMc	included	included	included	42.5619	74.4843
S628	GSMc	included	excluded	excluded	42.4679	74.4544
S629	GSMc	included	included	included	41.8653	75.295
S630	GSMc	included	included	included	41.913	75.4217
S632	GSMc	included	included	included	28.3258	-16.5335
S633	GSMc	included	included	included	27.1714	33.8195
S634	GSMc	included	included	included	-33.9771	18.4268
S635	GSMc	included	included	included	-33.9813	18.4259
S636	GSMc	included	included	included	-33.9633	18.4081
S637	GSMc	included	included	included	-33.966	18.4173
S638	GSMc	included	included	included	-34.4087	19.233
S639	GSMc	included	included	included	-34.5676	19.4461
S640	GSMc	included	included	included	-33.9932	20.4591
S641	GSMc	included	included	included	-33.9936	20.4626
S642	GSMc	included	included	included	-34.4972	20.4227
S643	GSMc	included	included	included	-34.4742	20.5089
S644	GSMc	included	included	included	-33.9786	22.611
S645	GSMc	included	included	included	-33.8918	22.9742
S646	GSMc	included	included	included	-34.034	23.2003
S647	GSMc	included	included	included	-33.963	23.8983
S648	GSMc	included	included	included	-33.4894	26.2052
S649	GSMc	included	included	included	-32.6026	26.9422
S650	GSMc	included	included	included	-32.5351	27.3634
S651	GSMc	included	included	included	-28.8939	31.4542
S652	GSMc	included	included	included	-28.8799	31.3828
S653	GSMc	included	included	included	-28.7122	32.1991
S654	GSMc	included	included	included	-28.2634	31.9407
S655	GSMc	included	included	included	-28.3841	32.4093
S656	GSMc	included	included	included	-28.264	32.4822
S657	GSMc	included	included	included	25.2203	-100.391
S658	GSMc	included	included	included	24.0245	-100.254
S659	GSMc	included	included	included	25.2464	-100.913
S660	GSMc	included	included	included	25.2459	-100.847
S661	GSMc	included	included	included	25.2488	-100.934
S662	GSMc	included	included	included	24.7278	-100.112
S663	GSMc	included	included	included	25.3457	-101.027
S664	GSMc	included	included	included	24.7537	-100.033
S665	GSMc	included	included	included	24.5195	-99.9818
S666	GSMc	included	included	included	24.4031	-99.92
S668	GSMc	included	included	included	35.7739	-105.801
S669	GSMc	included	included	included	35.7664	-105.789
S670	GSMc	included	included	included	39.0142	-106.278
S671	GSMc	included	included	included	39.1154	-106.532
S680	GSMc	included	included	included	58.2312	22.084
S687	GSMc	included	included	included	-54.26	-36.496
S688	GSMc	included	included	included	-51.63	-59.541
S689	GSMc	included	included	included	42.6223	18.1241
S690	GSMc	included	included	included	42.3961	18.8387
S691	GSMc	included	included	included	55.9148	92.7451
S692	GSMc	included	included	included	53.6346	108.806
S693	GSMc	included	included	included	54.3666	110.148
S694	GSMc	included	included	included	49.3186	137.94
S695	GSMc	included	included	included	11.7297	92.7439
S696	GSMc	included	included	included	11.8911	92.7753
S697	GSMc	included	included	included	-15.81	-48.8525
S698	GSMc	included	included	included	-14.1464	-47.82
S699	GSMc	included	included	included	-13.6369	-47.4786
S700	GSMc	included	included	included	-15.5236	-47.5319
S707	GSMc	included	included	included	-21.6022	165.383
S708	GSMc	included	included	included	60.6091	7.5502
S709	GSMc	included	included	included	43.4472	41.7067
S710	GSMc	included	included	included	43.4385	41.7184
S712	GSMc	included	included	included	43.4513	41.6918
S714	GSMc	included	included	included	43.4475	41.694
S716	GSMc	included	included	included	43.4451	41.6897
S718	GSMc	included	included	included	43.4468	41.707
S720	GSMc	included	included	included	-19.7183	63.3
S721	GSMc	included	included	included	unknown	unknown
S722	GSMc	included	included	included	18.3167	-65.8167
S724	GSMc	included	included	included	12.1988	100.011
S725	GSMc	included	included	included	9.47257	99.9908
S726	GSMc	included	included	included	21.3528	-158.18
S727	GSMc	included	included	included	21.536	-158.18
S728	GSMc	included	included	included	41.1068	29.0516
S729	GSMc	included	included	included	41.1775	28.9819
S732	GSMc	included	included	included	55.5782	27.8117
S733	GSMc	included	included	included	-54.496	158.942
S734	GSMc	included	included	included	-67.5936	-68.3382
S735	GSMc	included	included	included	-64.8829	-62.5189
S736	GSMc	included	included	included	-64.8766	-63.5863
S737	GSMc	included	included	included	-67.8294	-67.2254
S738	GSMc	included	excluded	excluded	-62.6542	-60.6093
S739	GSMc	included	included	included	69.2652	-53.4625
S741	GSMc	included	included	included	-3.3622	37.3587
S742	GSMc	included	included	included	-3.37086	37.3608
S743	GSMc	included	included	included	-3.51792	37.4674
S744	GSMc	included	included	included	-4.19894	37.7627
S745	GSMc	included	included	included	-4.70324	38.1257
S746	GSMc	included	included	included	-5.07169	38.4083
S747	GSMc	included	included	included	-5.06986	38.399
S748	GSMc	included	included	included	-4.94795	38.4455
S749	GSMc	included	included	included	-4.89334	38.4183
S750	GSMc	included	included	included	-4.77399	38.6989
S751	GSMc	included	included	included	-4.68623	38.6609
S752	GSMc	included	included	included	-4.6115	38.5883
S753	GSMc	included	included	included	-4.43468	38.4272
S754	GSMc	included	included	included	-5.23096	39.032
S755	GSMc	included	included	included	-5.36264	39.0361
S756	GSMc	included	included	included	-5.44209	38.9765
S757	GSMc	included	included	included	-4.99521	38.9856
S758	GSMc	included	included	included	-4.8949	38.8246
S759	GSMc	included	included	included	-5.20775	38.4322
S760	GSMc	included	included	included	-5.32809	38.2783
S761	GSMc	included	included	included	-5.57301	38.4469
S762	GSMc	included	included	included	-5.15679	38.6017
S763	GSMc	included	included	included	-5.10559	38.5985
S764	GSMc	included	included	included	-5.09184	38.6402
S765	GSMc	included	included	included	-5.09458	38.6292
S766	GSMc	included	included	included	-4.94865	38.6632
S767	GSMc	included	included	included	-4.93691	38.6632
S768	GSMc	included	included	included	43.0685	-79.0697
S769	GSMc	included	included	included	43.0614	-79.065
S770	GSMc	included	included	included	42.8342	-80.4404
S771	GSMc	included	included	included	43.1326	-79.3883
S774	GSMc	included	included	included	30.4003	51.4827
S775	GSMc	included	included	included	30.5939	51.5266
S776	GSMc	included	included	included	31.3385	51.1684
S777	GSMc	included	included	included	33.1837	49.486
S778	GSMc	included	included	included	33.1513	49.3019
S779	GSMc	included	included	included	37.6417	55.9292
S780	GSMc	included	included	included	37.5252	55.7886
S781	GSMc	included	included	included	36.9788	55.1223
S782	GSMc	included	included	included	36.9705	55.1012
S783	GSMc	included	included	included	37.1677	55.4699
S784	GSMc	included	included	included	37.1364	55.4805
S785	GSMc	included	included	included	37.354	55.6645
S786	GSMc	included	included	included	36.8814	54.6911
S787	GSMc	included	included	included	36.6573	53.5964
S788	GSMc	included	included	included	-3.80951	35.8746
S789	GSMc	included	included	included	-4.348	35.7586
S790	GSMc	included	included	included	-4.8066	35.8642
S791	GSMc	included	included	included	-5.7172	35.8215
S792	GSMc	included	included	included	-6.1838	37.0447
S793	GSMc	included	included	included	-6.164	37.5805
S794	GSMc	included	included	included	32.7325	-16.8873
S795	GSMc	included	included	included	37.9612	12.0716
S796	GSMc	included	included	included	37.9878	12.0567
S797	GSMc	included	included	included	37.9952	14.1356
S798	GSMc	included	included	included	37.9311	13.9716
S799	GSMc	included	included	included	37.9778	13.4837
S800	GSMc	included	included	included	37.9741	13.488
S801	GSMc	included	included	included	38.2163	13.3036
S802	GSMc	included	included	included	37.112	14.4952
S803	GSMc	included	included	included	37.1094	14.4971
S804	GSMc	included	included	included	37.1138	14.5116
S805	GSMc	included	included	included	37.3398	13.3938
S806	GSMc	included	included	included	36.7774	12.0026
S807	GSMc	included	included	included	36.7825	11.9997
S808	GSMc	included	included	included	36.7749	12.012
S809	GSMc	included	included	included	37.8947	14.1314
S810	GSMc	included	included	included	38.0075	14.4242
S811	GSMc	included	included	included	37.995	14.4331
S812	GSMc	included	included	included	37.9324	13.9719
S813	GSMc	included	included	included	37.955	13.91
S816	GSMc	included	included	included	28.1272	-17.2588
S818	GSMc	included	included	included	-6.669	38.5306
S819	GSMc	included	included	included	-6.6628	38.4689
S820	GSMc	included	included	included	-6.63438	38.1559
S821	GSMc	included	included	included	-6.65764	38.014
S822	GSMc	included	included	included	-6.87109	37.605
S823	GSMc	included	included	included	-6.90865	37.5412
S824	GSMc	included	included	included	-6.92705	37.4123
S825	GSMc	included	included	included	-2.9358	37.0854
S826	GSMc	included	included	included	-3.2026	35.3659
S827	GSMc	included	included	included	-3.0753	35.3552
S830	GSMc	included	included	included	47.5818	12.9394
S831	GSMc	included	included	included	47.5687	12.8954
S832	GSMc	included	included	included	47.5607	13.0203
S833	GSMc	included	included	included	47.5796	13.0448
S834	GSMc	included	included	included	47.561	13.0597
S835	GSMc	included	included	included	47.5669	13.0503
S836	GSMc	included	included	included	47.5268	12.9589
S837	GSMc	included	included	included	47.5282	12.9579
S852	GSMc	included	included	included	59.2192	23.8232
S858a	GSMc	included	included	included	39.4264	-82.2064
S859	GSMc	included	included	included	36.2216	74.1114
S860	GSMc	included	included	included	36.2962	74.6767
S861	GSMc	included	included	included	34.0669	73.4014
S862	GSMc	included	included	included	33.9296	73.4048
S863	GSMc	included	included	included	35.3483	74.7952
S865	GSMc	included	included	included	0.29446	25.3015
S866	GSMc	included	included	included	0.2942	25.3021
S867	GSMc	included	included	included	0.29337	25.3056
S868	GSMc	included	included	included	0.2962	25.3008
S869	GSMc	included	included	included	0.29347	25.3228
S870	GSMc	included	included	included	0.29311	25.323
S871	GSMc	included	included	included	-2.31117	28.7553
S872	GSMc	included	included	included	-2.31731	28.74
S873	GSMc	included	included	included	-2.32036	28.7388
S874	GSMc	included	included	included	64.6919	177.699
S875	GSMc	included	included	included	64.7805	177.634
S876	GSMc	included	included	included	64.7279	177.392
S877	GSMc	included	included	included	64.7298	177.395
S878	GSMc	included	included	included	64.722	177.424
S879	GSMc	included	included	included	64.7464	177.846
S880	GSMc	included	included	included	64.7489	177.849
S881	GSMc	included	included	included	64.7488	177.876
S882	GSMc	included	included	included	64.6985	177.852
S883	GSMc	included	included	included	64.7052	177.86
S884	GSMc	included	included	included	64.6968	177.872
S885	GSMc	included	included	included	59.5616	150.936
S886	GSMc	included	included	included	59.5101	150.884
S887	GSMc	included	included	included	59.5126	150.857
S888	GSMc	included	included	included	60.8444	151.795
S889	GSMc	included	included	included	60.8027	151.76
S890	GSMc	included	included	included	60.209	151.108
S891	GSMc	included	included	included	59.713	150.386
S892	GSMc	included	included	included	59.6972	150.412
S893	GSMc	included	included	included	59.6917	150.29
S894	GSMc	included	included	included	59.5784	151.322
S895	GSMc	included	included	included	59.5688	151.273
S896	GSMc	included	included	included	10.704	-9.99522
S897	GSMc	included	included	included	11.2353	-5.42085
S898	GSMc	included	included	included	10.1722	-4.92892
S899	GSMc	included	included	included	10.1889	-9.18437
S900	GSMc	included	included	included	10.2127	1.44617
S901	GSMc	included	included	included	7.62952	-4.74683
S902	GSMc	included	included	included	11.1874	-4.44139
S903	GSMc	included	included	included	10.209	1.44555
S904	GSMc	included	included	included	11.2397	-5.41913
S905	GSMc	included	included	included	-2.30251	40.8659
S906	GSMc	included	included	included	-1.60259	35.386
S907	GSMc	included	included	included	18.9978	-99.0992
S909	GSMc	included	included	included	19.2824	-99.3681
S911	GSMc	included	included	included	16.1583	-91.3107
S912	GSMc	included	included	included	16.1514	-90.8948
S913	GSMc	included	included	included	16.2479	-90.8342
S914	GSMc	included	included	included	16.1004	-91.6871
S915	GSMc	included	included	included	16.5461	-93.8828
S916	GSMc	included	included	included	16.5975	-95.0152
S917	GSMc	included	included	included	16.1131	-95.3205
S918	GSMc	included	included	included	15.9252	-95.7846
S919	GSMc	included	included	included	15.6835	-96.4745
S920	GSMc	included	included	included	15.7168	-96.4129
S921	GSMc	included	included	included	21.796	59.5251
S923	GSMc	included	included	included	16.83	53.6667
S924	GSMc	included	included	included	16.8723	53.724
S925	GSMc	included	included	included	17.1327	54.135
S926	GSMc	included	included	included	17.3174	54.0846
S927	GSMc	included	included	included	17.2021	54.1042
S928	GSMc	included	included	included	20.8738	57.1568
S929	GSMc	included	included	included	21.7379	57.3315
S930	GSMc	included	included	included	23.2083	57.147
S931	GSMc	included	included	included	22.9358	58.4267
S932	GSMc	included	included	included	22.9269	58.8983
S933	GSMc	included	included	included	22.9233	58.938
S934	GSMc	included	included	included	22.7802	58.4774
S937	GSMc	included	included	included	-17.274	-64.3828
S942	GSMc	included	included	included	-17.6685	-66.75
S944	GSMc	included	included	included	-18.1767	-63.577
S945	GSMc	included	included	included	51.1523	83.0194
S946	GSMc	included	included	included	51.1145	83.0095
S947	GSMc	included	included	included	51.1247	83.0368
S948	GSMc	included	included	included	51.0456	82.9689
S949	GSMc	included	included	included	51.0443	82.9694
S950	GSMc	included	included	included	51.0474	82.9718
S951	GSMc	included	included	included	51.0988	83.0131
S952	GSMc	included	included	included	49.7485	14.7979
S954	GSMc	included	included	included	49.7003	14.599
S955	GSMc	included	included	included	50.2126	14.4393
S956	GSMc	included	included	included	50.2171	14.438
S957	GSMc	included	included	included	50.1947	14.5251
S958	GSMc	included	included	included	50.2006	14.5284
S959	GSMc	included	included	included	49.7781	14.66
S960	GSMc	included	included	included	49.7789	14.6729
S962	GSMc	included	included	included	49.7732	14.1744
S964	GSMc	included	included	included	49.6937	13.4588
S966	GSMc	included	included	included	49.5002	14.1742
S968	GSMc	included	included	included	49.9911	14.5397
S969	GSMc	included	included	included	50.0179	14.5358
S970	GSMc	included	included	included	49.9663	15.4163
S971	GSMc	included	included	included	49.9753	15.3566
S972	GSMc	included	included	included	49.9834	15.3412
S973	GSMc	included	included	included	49.9691	15.3222
S974	GSMc	included	included	included	50.2737	14.3268
S975	GSMc	included	included	included	50.3499	14.3305
S976	GSMc	included	included	included	50.559	14.2031
S977	GSMc	included	included	included	50.5683	14.1769
S978	GSMc	included	included	included	50.3319	15.2794
S979	GSMc	included	included	included	50.3191	15.2511
S980	GSMc	included	included	included	50.2862	15.0251
S981	GSMc	included	included	included	50.2907	15.0201
S983	GSMc	included	included	included	50.1538	15.4386
S984	GSMc	included	included	included	50.16	15.4488
S985	GSMc	included	included	included	50.2191	15.6506
S986	GSMc	included	included	included	50.2245	15.6664
S987	GSMc	included	included	included	50.2077	13.38
S988	GSMc	included	included	included	50.2472	13.3652
S989	GSMc	included	included	included	50.511	13.4431
S990	GSMc	included	included	included	50.3764	13.139
S991	GSMc	included	included	included	50.3845	13.179
S993	GSMc	included	included	included	50.6372	14.5222
S995	GSMc	included	included	included	50.6537	15.1231
S997	GSMc	included	included	included	49.5452	12.9883
S998	GSMc	included	included	included	49.5336	12.9389
S999	GSMc	included	included	included	48.8152	14.3779
TR051	GSMc	included	included	excluded	58.5239	26.6996
10MR	GSMc	excluded	excluded	excluded	58.0106	26.7693
11MR	GSMc	excluded	excluded	excluded	57.9119	26.318
12MR	GSMc	excluded	excluded	excluded	58.2369	26.4878
13MR	GSMc	excluded	excluded	excluded	58.237	26.4863
14MR	GSMc	excluded	excluded	excluded	59.2168	25.1753
15MR	GSMc	excluded	excluded	excluded	59.0815	27.1669
16MR	GSMc	excluded	excluded	excluded	57.8271	26.4037
17MR	GSMc	excluded	excluded	excluded	59.0184	26.895
18MR	GSMc	excluded	excluded	excluded	59.1357	27.4421
19MR	GSMc	excluded	excluded	excluded	58.2698	27.2896
1MR	GSMc	excluded	excluded	excluded	58.1562	27.1318
20MR	GSMc	excluded	excluded	excluded	57.58	26.4469
21MR	GSMc	excluded	excluded	excluded	57.6845	26.8729
22MR	GSMc	excluded	excluded	excluded	57.9108	27.3228
23MR	GSMc	excluded	excluded	excluded	59.4649	25.7573
24MR	GSMc	excluded	excluded	excluded	58.0652	26.68
25MR	GSMc	excluded	excluded	excluded	58.1678	27.0432
26MR	GSMc	excluded	excluded	excluded	58.255	26.5717
27MR	GSMc	excluded	excluded	excluded	58.1885	26.9382
28MR	GSMc	excluded	excluded	excluded	57.5454	26.5444
29MR	GSMc	excluded	excluded	excluded	58.1321	27.0262
2MR	GSMc	excluded	excluded	excluded	58.1523	27.0454
30MK	GSMc	excluded	excluded	excluded	58.302	26.6654
31MK	GSMc	excluded	excluded	excluded	57.8302	26.8934
32MR	GSMc	excluded	excluded	excluded	59.2406	25.2978
33MR	GSMc	excluded	excluded	excluded	58.2494	26.9294
34MR	GSMc	excluded	excluded	excluded	59.0713	26.3494
35MR	GSMc	excluded	excluded	excluded	58.6585	26.952
36MR	GSMc	excluded	excluded	excluded	58.2451	26.9593
37MR	GSMc	excluded	excluded	excluded	57.5925	27.1455
38MR	GSMc	excluded	excluded	excluded	57.9694	27.4193
39MR	GSMc	excluded	excluded	excluded	58.2477	26.9447
3MR	GSMc	excluded	excluded	excluded	59.2345	24.8882
40MR	GSMc	excluded	excluded	excluded	58.1523	27.0483
41MR	GSMc	excluded	excluded	excluded	58.2706	27.3334
42MR	GSMc	excluded	excluded	excluded	58.2676	27.2916
43MR	GSMc	excluded	excluded	excluded	58.2179	26.8386
44MR	GSMc	excluded	excluded	excluded	58.124	26.6255
45MR	GSMc	excluded	excluded	excluded	58.2565	26.9333
46MR	GSMc	excluded	excluded	excluded	58.254	26.8212
47MR	GSMc	excluded	excluded	excluded	57.9211	27.1859
48MR	GSMc	excluded	excluded	excluded	58.1574	27.0486
49MR	GSMc	excluded	excluded	excluded	58.1358	26.6353
4MR	GSMc	excluded	excluded	excluded	58.1538	27.1251
50MR	GSMc	excluded	excluded	excluded	57.9167	27.1833
5MR	GSMc	excluded	excluded	excluded	57.9917	26.6715
6MR	GSMc	excluded	excluded	excluded	58.0932	26.7909
7MR	GSMc	excluded	excluded	excluded	57.8267	26.404
8MK	GSMc	excluded	excluded	excluded	57.9523	26.6403
9MR	GSMc	excluded	excluded	excluded	57.5867	26.6867
A1	GSMc	excluded	excluded	excluded	58.3028	26.6511
A10	GSMc	excluded	excluded	excluded	58.4107	26.6483
A11	GSMc	excluded	excluded	excluded	58.5437	27.1765
A12	GSMc	excluded	excluded	excluded	58.5723	26.9797
A13	GSMc	excluded	excluded	excluded	58.7923	26.6976
A14	GSMc	excluded	excluded	excluded	58.6814	25.9416
A15	GSMc	excluded	excluded	excluded	58.1996	26.2109
A16	GSMc	excluded	excluded	excluded	57.9331	26.9164
A17	GSMc	excluded	excluded	excluded	58.2562	26.4417
A18	GSMc	excluded	excluded	excluded	58.2481	26.4362
A19	GSMc	excluded	excluded	excluded	57.9382	27.0567
A2	GSMc	excluded	excluded	excluded	58.4639	26.82
A20	GSMc	excluded	excluded	excluded	58.0698	26.7546
A21	GSMc	excluded	excluded	excluded	57.9508	26.9006
A22	GSMc	excluded	excluded	excluded	57.9185	27.0302
A23	GSMc	excluded	excluded	excluded	57.9295	26.9065
A24	GSMc	excluded	excluded	excluded	57.9711	26.0601
A25	GSMc	excluded	excluded	excluded	58.7824	26.3495
A26	GSMc	excluded	excluded	excluded	58.2818	26.3757
A27	GSMc	excluded	excluded	excluded	58.2749	26.3884
A28	GSMc	excluded	excluded	excluded	58.7763	26.3627
A29	GSMc	excluded	excluded	excluded	58.7405	26.6562
A3	GSMc	excluded	excluded	excluded	58.4632	26.8102
A30	GSMc	excluded	excluded	excluded	58.7484	26.5147
A31	GSMc	excluded	excluded	excluded	58.171	26.1442
A32	GSMc	excluded	excluded	excluded	58.2507	27.2946
A4	GSMc	excluded	excluded	excluded	58.5467	26.869
A5	GSMc	excluded	excluded	excluded	58.5235	26.9637
A6	GSMc	excluded	excluded	excluded	58.7484	26.6605
A7	GSMc	excluded	excluded	excluded	58.4153	27.0114
A8	GSMc	excluded	excluded	excluded	58.3446	26.8874
A9	GSMc	excluded	excluded	excluded	58.5637	26.8439
AV101	GSMc	excluded	excluded	excluded	-0.6211	-72.398
AV102	GSMc	excluded	excluded	excluded	-0.6161	-72.401
AV103	GSMc	excluded	excluded	excluded	-0.6324	-72.0868
AV104	GSMc	excluded	excluded	excluded	-0.5628	-72.1131
AV105	GSMc	excluded	excluded	excluded	-3.997	-69.898
AV106	GSMc	excluded	excluded	excluded	-3.995	-69.898
AV107	GSMc	excluded	excluded	excluded	-3.993	-69.895
AV112	GSMc	excluded	excluded	excluded	-0.6446	-72.0713
AV113	GSMc	excluded	excluded	excluded	-0.6366	-72.0721
AV116	GSMc	excluded	excluded	excluded	-4.0086	-69.8984
AV120	GSMc	excluded	excluded	excluded	-3.9997	-69.8947
AV213	GSMc	excluded	excluded	excluded	6.15155	-75.4361
AV216	GSMc	excluded	excluded	excluded	4.88272	-75.18
AV218	GSMc	excluded	excluded	excluded	5.724	-73.473
AV220	GSMc	excluded	excluded	excluded	-4.0083	-69.8964
B1	GSMc	excluded	excluded	excluded	58.1995	26.67
B10	GSMc	excluded	excluded	excluded	58.7836	26.3544
B11	GSMc	excluded	excluded	excluded	57.8731	26.1284
B12	GSMc	excluded	excluded	excluded	57.9186	27.0368
B13	GSMc	excluded	excluded	excluded	58.0703	26.7497
B14	GSMc	excluded	excluded	excluded	57.9984	26.6065
B15	GSMc	excluded	excluded	excluded	58.6594	26.1145
B16	GSMc	excluded	excluded	excluded	58.0482	26.8278
B2	GSMc	excluded	excluded	excluded	58.2144	26.686
B3	GSMc	excluded	excluded	excluded	58.5916	27.0344
B4	GSMc	excluded	excluded	excluded	58.2046	26.7389
B5	GSMc	excluded	excluded	excluded	58.1889	26.8032
B6	GSMc	excluded	excluded	excluded	58.1957	26.6688
B7	GSMc	excluded	excluded	excluded	58.4267	26.5636
B8	GSMc	excluded	excluded	excluded	58.7895	26.6929
B9	GSMc	excluded	excluded	excluded	57.9389	26.8882
BB1	GSMc	excluded	excluded	excluded	58.2881	26.6331
BB10	GSMc	excluded	excluded	excluded	58.1224	26.7051
BB11	GSMc	excluded	excluded	excluded	58.3431	27.1077
BB12	GSMc	excluded	excluded	excluded	57.9109	26.0991
BB13	GSMc	excluded	excluded	excluded	58.357	26.963
BB14	GSMc	excluded	excluded	excluded	58.0206	26.8204
BB15	GSMc	excluded	excluded	excluded	57.986	26.0706
BB2	GSMc	excluded	excluded	excluded	58.1237	26.419
BB3	GSMc	excluded	excluded	excluded	57.685	26.9311
BB4	GSMc	excluded	excluded	excluded	58.6917	25.951
BB5	GSMc	excluded	excluded	excluded	58.2995	26.6518
BB6	GSMc	excluded	excluded	excluded	58.1221	26.6108
BB7	GSMc	excluded	excluded	excluded	58.1273	26.6242
BB8	GSMc	excluded	excluded	excluded	57.7493	26.9241
BB9	GSMc	excluded	excluded	excluded	57.7499	26.9201
C1	GSMc	excluded	excluded	excluded	58.1886	26.7948
C10	GSMc	excluded	excluded	excluded	58.4203	27.031
C11	GSMc	excluded	excluded	excluded	58.0698	26.7465
C12	GSMc	excluded	excluded	excluded	58.7365	26.5002
C13	GSMc	excluded	excluded	excluded	57.9272	26.0545
C14	GSMc	excluded	excluded	excluded	58.783	26.3555
C15	GSMc	excluded	excluded	excluded	58.1095	26.584
C16	GSMc	excluded	excluded	excluded	58.7096	26.2412
C17	GSMc	excluded	excluded	excluded	58.3088	26.5011
C2	GSMc	excluded	excluded	excluded	58.5222	26.964
C3	GSMc	excluded	excluded	excluded	58.203	26.7366
C4	GSMc	excluded	excluded	excluded	58.5431	27.1624
C5	GSMc	excluded	excluded	excluded	58.338	27.0465
C7	GSMc	excluded	excluded	excluded	58.6734	26.0978
C9	GSMc	excluded	excluded	excluded	58.5753	27.0039
Camila25	GSMc	excluded	excluded	excluded	-1.93945	-61.4463
CC1	GSMc	excluded	excluded	excluded	58.2767	26.6885
CC10	GSMc	excluded	excluded	excluded	58.4132	26.5591
CC11	GSMc	excluded	excluded	excluded	58.0932	26.4386
CC12	GSMc	excluded	excluded	excluded	58.2584	27.2695
CC13	GSMc	excluded	excluded	excluded	58.4872	26.4968
CC14	GSMc	excluded	excluded	excluded	58.7456	26.2813
CC15	GSMc	excluded	excluded	excluded	58.6008	26.9804
CC2	GSMc	excluded	excluded	excluded	58.4162	26.6154
CC3	GSMc	excluded	excluded	excluded	58.112	26.3986
CC4	GSMc	excluded	excluded	excluded	57.7111	26.8111
CC5	GSMc	excluded	excluded	excluded	57.7034	26.743
CC6	GSMc	excluded	excluded	excluded	58.6973	26.2435
CC7	GSMc	excluded	excluded	excluded	58.5482	26.9294
CC8	GSMc	excluded	excluded	excluded	58.1581	26.4163
CC9	GSMc	excluded	excluded	excluded	58.0982	26.5388
D1	GSMc	excluded	excluded	excluded	58.2706	26.6439
D10	GSMc	excluded	excluded	excluded	57.8742	26.1187
D11	GSMc	excluded	excluded	excluded	57.9618	26.7647
D12	GSMc	excluded	excluded	excluded	57.9979	26.6219
D13	GSMc	excluded	excluded	excluded	58.7872	26.6923
D14	GSMc	excluded	excluded	excluded	58.0416	26.3829
D15	GSMc	excluded	excluded	excluded	58.2839	26.6361
D16	GSMc	excluded	excluded	excluded	58.5206	26.959
D2	GSMc	excluded	excluded	excluded	58.2716	26.6408
D3	GSMc	excluded	excluded	excluded	58.1649	27.0408
D4	GSMc	excluded	excluded	excluded	58.5943	27.1426
D5	GSMc	excluded	excluded	excluded	58.5756	26.9335
D6	GSMc	excluded	excluded	excluded	58.7668	26.3177
D7	GSMc	excluded	excluded	excluded	59.2377	25.666
D8	GSMc	excluded	excluded	excluded	58.0759	26.7486
D9	GSMc	excluded	excluded	excluded	57.929	26.055
Darta03	GSMc	excluded	excluded	excluded	56.5509	24.0698
Darta06	GSMc	excluded	excluded	excluded	57.0656	22.765
Darta09	GSMc	excluded	excluded	excluded	56.3097	25.4576
Darta15	GSMc	excluded	excluded	excluded	57.0543	22.6997
Darta18	GSMc	excluded	excluded	excluded	57.0369	22.6731
Darta24	GSMc	excluded	excluded	excluded	56.7718	22.5999
Darta27	GSMc	excluded	excluded	excluded	56.864	24.7867
DD1	GSMc	excluded	excluded	excluded	58.4034	26.6563
DD10	GSMc	excluded	excluded	excluded	58.2835	27.3422
DD11	GSMc	excluded	excluded	excluded	58.0895	26.4533
DD12	GSMc	excluded	excluded	excluded	58.6853	26.2507
DD13	GSMc	excluded	excluded	excluded	58.4948	26.4931
DD14	GSMc	excluded	excluded	excluded	58.4204	26.5605
DD15	GSMc	excluded	excluded	excluded	58.3254	26.5294
DD2	GSMc	excluded	excluded	excluded	58.3011	26.6752
DD3	GSMc	excluded	excluded	excluded	58.2344	26.6767
DD4	GSMc	excluded	excluded	excluded	58.1108	26.4015
DD5	GSMc	excluded	excluded	excluded	58.0894	26.4532
DD6	GSMc	excluded	excluded	excluded	58.4367	26.7312
DD7	GSMc	excluded	excluded	excluded	58.2243	26.2788
DD8	GSMc	excluded	excluded	excluded	58.1601	26.4154
DD9	GSMc	excluded	excluded	excluded	58.0921	26.5275
E1	GSMc	excluded	excluded	excluded	58.5406	26.8671
E10	GSMc	excluded	excluded	excluded	57.9918	26.6224
E11	GSMc	excluded	excluded	excluded	58.0283	26.4732
E12	GSMc	excluded	excluded	excluded	57.9606	26.7653
E13	GSMc	excluded	excluded	excluded	58.3032	26.6695
E14	GSMc	excluded	excluded	excluded	58.0412	26.3879
E15	GSMc	excluded	excluded	excluded	57.9848	26.8149
E2	GSMc	excluded	excluded	excluded	58.5433	26.8636
E3	GSMc	excluded	excluded	excluded	58.5943	27.1395
E4	GSMc	excluded	excluded	excluded	58.1628	27.0428
E5	GSMc	excluded	excluded	excluded	58.5785	26.998
E6	GSMc	excluded	excluded	excluded	58.674	26.2147
E7	GSMc	excluded	excluded	excluded	58.6935	25.8898
E8	GSMc	excluded	excluded	excluded	58.0697	26.7501
E9	GSMc	excluded	excluded	excluded	57.9553	26.0658
EE1	GSMc	excluded	excluded	excluded	58.5446	26.8832
EE10	GSMc	excluded	excluded	excluded	58.2493	26.4542
EE11	GSMc	excluded	excluded	excluded	58.4057	26.5641
EE12	GSMc	excluded	excluded	excluded	58.0413	26.4007
EE13	GSMc	excluded	excluded	excluded	58.7188	26.2646
EE14	GSMc	excluded	excluded	excluded	58.4384	26.5697
EE15	GSMc	excluded	excluded	excluded	58.2819	27.3248
EE2	GSMc	excluded	excluded	excluded	58.4125	26.6349
EE3	GSMc	excluded	excluded	excluded	58.4304	26.5434
EE4	GSMc	excluded	excluded	excluded	58.1218	26.4865
EE5	GSMc	excluded	excluded	excluded	58.115	26.4131
EE6	GSMc	excluded	excluded	excluded	58.5445	26.9246
EE7	GSMc	excluded	excluded	excluded	58.44	26.7299
EE8	GSMc	excluded	excluded	excluded	57.7762	26.8045
EE9	GSMc	excluded	excluded	excluded	58.09	26.5267
F1	GSMc	excluded	excluded	excluded	58.5325	26.7231
F10	GSMc	excluded	excluded	excluded	58.3454	26.8926
F11	GSMc	excluded	excluded	excluded	58.1805	27.3612
F12	GSMc	excluded	excluded	excluded	58.1108	26.9794
F13	GSMc	excluded	excluded	excluded	58.5894	26.8709
F14	GSMc	excluded	excluded	excluded	58.2305	26.7018
F15	GSMc	excluded	excluded	excluded	58.192	26.4111
F2	GSMc	excluded	excluded	excluded	58.3264	26.887
F3	GSMc	excluded	excluded	excluded	58.0518	26.7682
F4	GSMc	excluded	excluded	excluded	58.2282	26.6775
F5	GSMc	excluded	excluded	excluded	57.9879	26.3791
F6	GSMc	excluded	excluded	excluded	58.1384	26.9538
F7	GSMc	excluded	excluded	excluded	57.8834	26.576
F8	GSMc	excluded	excluded	excluded	58.0918	27.3816
F9	GSMc	excluded	excluded	excluded	57.8414	26.7996
FF1	GSMc	excluded	excluded	excluded	58.4048	26.6382
FF10	GSMc	excluded	excluded	excluded	58.51	26.4808
FF11	GSMc	excluded	excluded	excluded	58.0383	26.4036
FF12	GSMc	excluded	excluded	excluded	58.7416	26.3198
FF13	GSMc	excluded	excluded	excluded	58.4177	26.5576
FF14	GSMc	excluded	excluded	excluded	58.6148	27.1278
FF15	GSMc	excluded	excluded	excluded	58.2759	27.3218
FF2	GSMc	excluded	excluded	excluded	58.405	26.6412
FF3	GSMc	excluded	excluded	excluded	58.0898	26.4471
FF4	GSMc	excluded	excluded	excluded	58.4621	26.8192
FF5	GSMc	excluded	excluded	excluded	58.748	26.3195
FF6	GSMc	excluded	excluded	excluded	58.5502	26.9268
FF7	GSMc	excluded	excluded	excluded	58.1719	26.4184
FF8	GSMc	excluded	excluded	excluded	58.0943	26.5317
FF9	GSMc	excluded	excluded	excluded	58.2788	27.3237
G2536z	GSMc	excluded	excluded	excluded	58.4624	26.8208
G2537	GSMc	excluded	excluded	excluded	58.1908	26.5718
G2538	GSMc	excluded	excluded	excluded	58.1232	27.0322
G2541	GSMc	excluded	excluded	excluded	58.2771	27.3247
G2542	GSMc	excluded	excluded	excluded	58.2764	27.3243
G2543	GSMc	excluded	excluded	excluded	58.2751	27.3247
G2544	GSMc	excluded	excluded	excluded	58.2742	27.3241
G2545	GSMc	excluded	excluded	excluded	58.2751	27.3235
G2548	GSMc	excluded	excluded	excluded	58.2712	27.3279
G2549	GSMc	excluded	excluded	excluded	58.3656	25.588
G2550	GSMc	excluded	excluded	excluded	58.2834	27.3231
G2551	GSMc	excluded	excluded	excluded	58.2833	27.3248
G2552	GSMc	excluded	excluded	excluded	58.284	27.3215
G2553	GSMc	excluded	excluded	excluded	58.2778	27.321
G2554	GSMc	excluded	excluded	excluded	58.278	27.3238
G2555	GSMc	excluded	excluded	excluded	58.2762	27.3269
G2556	GSMc	excluded	excluded	excluded	58.2694	27.3335
G2557	GSMc	excluded	excluded	excluded	58.276	27.3377
G2558	GSMc	excluded	excluded	excluded	58.2753	27.3348
G2559	GSMc	excluded	excluded	excluded	58.2728	27.3312
G2561	GSMc	excluded	excluded	excluded	58.2709	27.3174
G2562	GSMc	excluded	excluded	excluded	58.2621	27.3179
G2563	GSMc	excluded	excluded	excluded	58.262	27.3118
G2564	GSMc	excluded	excluded	excluded	58.2633	27.3116
G2565	GSMc	excluded	excluded	excluded	58.2635	27.3065
G2566	GSMc	excluded	excluded	excluded	58.2812	27.2993
G2567	GSMc	excluded	excluded	excluded	58.2796	27.3105
G2568	GSMc	excluded	excluded	excluded	58.2803	27.3126
G2569	GSMc	excluded	excluded	excluded	58.2764	27.3104
G2571	GSMc	excluded	excluded	excluded	58.2908	27.3289
G2573	GSMc	excluded	excluded	excluded	58.2901	27.3267
G2574	GSMc	excluded	excluded	excluded	58.289	27.3107
G2575	GSMc	excluded	excluded	excluded	58.2711	27.3118
G2576	GSMc	excluded	excluded	excluded	58.2731	27.3183
G2577	GSMc	excluded	excluded	excluded	58.2689	27.3228
G2578	GSMc	excluded	excluded	excluded	58.2855	27.3602
G2579	GSMc	excluded	excluded	excluded	58.2843	27.335
G2580	GSMc	excluded	excluded	excluded	58.2787	27.3262
G2581	GSMc	excluded	excluded	excluded	58.2789	27.3273
G2616	GSMc	excluded	excluded	excluded	58.261	27.3014
G2620	GSMc	excluded	excluded	excluded	58.2796	26.3716
G2620z	GSMc	excluded	excluded	excluded	58.2796	26.3716
G2629	GSMc	excluded	excluded	excluded	58.0458	24.7119
G2634	GSMc	excluded	excluded	excluded	58.3367	26.5597
G2634z	GSMc	excluded	excluded	excluded	58.3367	26.5597
G2745X	GSMc	excluded	excluded	excluded	58.3267	21.8956
G2755X	GSMc	excluded	excluded	excluded	58.3886	22.6554
[truncated: 2,062 more rows]

## Sheet: Readme
TABLE S2. Information about the inclusion or exclusion of samples from specific analyses.
Field	Explanation
SampleID_updated	Sample ID
Project	Name of the project
Endemicity	Included or excluded from the endemicity analysis
Vulnerability	Included or excluded from the vulnerability analysis
Conservation_priorities	Included or excluded from the conservation priority analysis
latitude	latitude (degrees)
longitude	longitude (degrees)
